# Supplementary material for: 1-Ethyl-N′-[(E)-4-hydroxy­benzyl­idene]-7-methyl-4-oxo-1,4-dihydro-1,8-naphthyridine-3-carbohydrazide
Source: Acta Crystallogr Sect E Struct Rep Online. 2009 Mar 25;65(Pt 4):o860–1. doi: 10.1107/S1600536809009167 (PMC2969025; doi:10.1107/S1600536809009167)
Supplement: Supplementary file 1 [file e-65-0o860-sup1.cif]

##############################################################################
###                                                                        ###
###        Electronic paper (Acta Crystallographica Section E)             ###
###                                                                        ###
##############################################################################
#                                                                            #
# This CIF contains the data in a paper accepted for publication in Acta     #
# Crystallographica Section E. It conforms to the requirements of Notes      #
# for Authors for Section E, and has been peer reviewed under the auspices   #
# of the IUCr Commission on Journals.                                        #
#                                                                            #
# Full details of the Crystallographic Information File format               #
# are given in the paper "The Crystallographic Information File (CIF):       #
# a New Standard Archive File for Crystallography" by S. R. Hall, F. H.      #
# Allen and I. D. Brown [Acta Cryst. (1991), A47, 655-685].                  #
#                                                                            #
# The current version of the core CIF dictionary is obtainable from          #
# ftp://ftp.iucr.org/pub/cif_core.dic. The current version number is 2.4.    #
#                                                                            #
# Software is freely available for graphical display of the structure(s) in  #
# this CIF.  For information consult the CIF home page http://www.iucr.org/  #
# cif/home.html                                                              #
#                                                                            #
# This file may be used for bona fide research purposes within the           #
# scientific community so long as proper attribution is given to the journal # 
# article from which it was obtained.                                        #
#                                                                            #
##############################################################################
                                             
data_global
_audit_creation_method     'WinGX routine CIF_UPDATE'
_audit_conform_dict_name     cif_core.dic
_audit_conform_dict_version     2.3
_journal_date_recd_electronic     2009-03-10
_journal_date_accepted     2009-03-12
_journal_name_full     'Acta Crystallographica, Section E'
_journal_year     2009
_journal_volume     65
_journal_issue      4
_journal_page_first     o860
_journal_page_last     o861
_journal_paper_category     QO
_journal_coeditor_code     NG2560
_publ_contact_author_name     'Farah Deeba'
_publ_contact_author_address
;
Applied Chemistry Research Centre,
PCSIR Laboratories Complex, Ferozpure Road,
Lahore-54600, Pakistan
;
_publ_contact_author_email     farahdeeba.pcsir@gmail.com
_publ_contact_author_fax     '+92429230705'
_publ_contact_author_phone     '+923334559815'
_publ_section_title
;\
1-Ethyl-<i>N</i>'-[(<i>E</i>)-4-hydroxybenzylidene]-7-methyl-4-oxo-1,4-dihydro-\
1,8-naphthyridine-3-carbohydrazide
;
loop_
    _publ_author_name
    _publ_author_footnote
    _publ_author_address
    'Deeba, Farah' .
;
Applied Chemistry Research Centre,
PCSIR Laboratories Complex, Ferozpure Road,
Lahore 54600, Pakistan
;
    'Khan, Misbahul Ain' .
;
Department of Chemistry, Islamia University,
Bahawalpur, Pakistan
;
    'Zia-ur-Rehman, Muhammad' .
;
Applied Chemistry Research Centre,
PCSIR Laboratories Complex, Ferozpure Road,
Lahore 54600, Pakistan
;
    '\,Caylak, Nagihan' .
;
Department of Physics, Sakarya University, Sakarya, Turkey
;
    '\,Sahin, Ertan' .
;
Department of Chemistry
Faculty of Science
Atat\"urk University,
25240 Erzurum
Turkey
;
_publ_section_synopsis     .
data_I
_audit_creation_method     'WinGX routine CIF_UPDATE'
_chemical_name_systematic
;
1-Ethyl-<i>N</i>'-[(<i>E</i>)-4-hydroxybenzylidene]-7-methyl-4-oxo-1,4-
dihydro-1,8-naphthyridine-3-carbohydrazide
;
_chemical_formula_moiety     'C19 H18 N4 O3'
_chemical_formula_sum     'C19 H18 N4 O3'
_chemical_formula_iupac     'C19 H18 N4 O3'
_chemical_formula_weight     350.37
_symmetry_cell_setting     monoclinic
_symmetry_space_group_name_H-M     'P 21/c'
_symmetry_space_group_name_Hall     '-P 2ybc'
loop_
    _symmetry_equiv_pos_as_xyz
    'x, y, z'
    '-x, y+1/2, -z+1/2'
    '-x, -y, -z'
    'x, -y-1/2, z-1/2'
_cell_length_a     7.6437(2)
_cell_length_b     13.3290(2)
_cell_length_c     17.2212(4)
_cell_angle_alpha     90.000000
_cell_angle_beta     98.1745(14)
_cell_angle_gamma     90.000000
_cell_volume     1736.72(7)
_cell_formula_units_Z     4
_cell_measurement_reflns_used     3643
_cell_measurement_theta_min     2.3895
_cell_measurement_theta_max     26.3607
_cell_measurement_temperature     293(2)
_exptl_crystal_description     prism
_exptl_crystal_colour     'light yellow'
_exptl_crystal_size_max     0.2
_exptl_crystal_size_mid     0.14
_exptl_crystal_size_min     0.1
_exptl_crystal_density_diffrn     1.34
_exptl_crystal_density_method     'not measured'
_exptl_crystal_F_000     736
_exptl_absorpt_coefficient_mu     0.093
_exptl_absorpt_correction_type     multi-scan
_exptl_absorpt_process_details     '(Blessing, 1995)'
_exptl_absorpt_correction_T_min     0.990
_exptl_absorpt_correction_T_max     0.991
_exptl_special_details
;
;
_diffrn_ambient_temperature     293(2)
_diffrn_radiation_type     MoK\a
_diffrn_radiation_wavelength     0.71073
_diffrn_radiation_monochromator     graphite
_diffrn_measurement_device_type     'Rigaku R-AXIS RAPID-S'
_diffrn_measurement_method     '\w'
_diffrn_detector_area_resol_mean     10.0000
_diffrn_reflns_number     35553
_diffrn_reflns_av_R_equivalents     0.0642
_diffrn_reflns_theta_min     2.39
_diffrn_reflns_theta_max     26.66
_diffrn_reflns_theta_full     26.66
_diffrn_measured_fraction_theta_max     0.98
_diffrn_measured_fraction_theta_full     0.978
_diffrn_reflns_limit_h_min     -8
_diffrn_reflns_limit_h_max     9
_diffrn_reflns_limit_k_min     -16
_diffrn_reflns_limit_k_max     16
_diffrn_reflns_limit_l_min     -21
_diffrn_reflns_limit_l_max     21
_diffrn_reflns_reduction_process     'Lp corrections applied'
_refine_special_details
;
Refinement of <i>F</i>^2^ against ALL reflections. The weighted <i>R</i>-factor
<i>wR</i> and goodness of fit <i>S</i> are based on <i>F</i>^2^, conventional
<i>R</i>-factors <i>R</i> are based on <i>F</i>, with <i>F</i> set to zero for
negative <i>F</i>^2^. The threshold expression of <i>F</i>^2^ >
2\s(<i>F</i>^2^) is used only for calculating <i>R</i>-factors(gt) <i>etc</i>.
and is not relevant to the choice of reflections for refinement.
<i>R</i>-factors based on <i>F</i>^2^ are statistically about twice as large
as those based on <i>F</i>, and <i>R</i>- factors based on ALL data will be
even larger.
;
_reflns_number_total     3583
_reflns_number_gt     2597
_reflns_threshold_expression     I>2\s(I)
_refine_ls_structure_factor_coef     Fsqd
_refine_ls_matrix_type     full
_refine_ls_R_factor_all     0.0793
_refine_ls_R_factor_gt     0.0558
_refine_ls_wR_factor_ref     0.1509
_refine_ls_goodness_of_fit_ref     1.042
_refine_ls_restrained_S_all     1.042
_refine_ls_number_reflns     3583
_refine_ls_number_parameters     244
_refine_ls_number_restraints     0
_refine_ls_hydrogen_treatment     mixed
_refine_ls_weighting_scheme     calc
_refine_ls_weighting_details
         'calc w=1/[\s^2^(Fo^2^)+(0.0654P)^2^+0.3979P] where P=(Fo^2^+2Fc^2^)/3'
_atom_sites_solution_hydrogens     geom
_atom_sites_solution_primary     direct
_atom_sites_solution_secondary     difmap
_refine_ls_shift/su_max     0
_refine_ls_shift/su_mean     0
_refine_diff_density_max     0.146
_refine_diff_density_min     -0.161
_refine_ls_extinction_method     none
loop_
    _atom_type_symbol
    _atom_type_description
    _atom_type_scat_dispersion_real
    _atom_type_scat_dispersion_imag
    _atom_type_scat_source
    C C 0.0033 0.0016 'International Tables Vol C Tables 4.2.6.8 and 6.1.1.4'
    H H 0 0 'International Tables Vol C Tables 4.2.6.8 and 6.1.1.4'
    N N 0.0061 0.0033 'International Tables Vol C Tables 4.2.6.8 and 6.1.1.4'
    O O 0.0106 0.006 'International Tables Vol C Tables 4.2.6.8 and 6.1.1.4'
_computing_data_collection     'CrystalClear (Rigaku/MSC, 2005)'
_computing_cell_refinement     'CrystalClear (Rigaku/MSC, 2005)'
_computing_data_reduction     'CrystalClear (Rigaku/MSC, 2005)'
_computing_structure_solution     'SHELXS97 (Sheldrick, 2008)'
_computing_structure_refinement     'SHELXL97 (Sheldrick, 2008)'
_computing_molecular_graphics     'ORTEP-3 for Windows (Farrugia, 1997)'
_computing_publication_material     'WinGX (Farrugia, 1999)'
loop_
    _atom_site_type_symbol
    _atom_site_label
    _atom_site_fract_x
    _atom_site_fract_y
    _atom_site_fract_z
    _atom_site_U_iso_or_equiv
    _atom_site_adp_type
    _atom_site_calc_flag
    _atom_site_refinement_flags
    _atom_site_occupancy
    _atom_site_disorder_assembly
    _atom_site_disorder_group
    O O1 0.2080(2) 0.01852(11) 0.57270(8) 0.0654(4) Uani d . 1 . .
    O O3 -0.1795(2) -0.65000(11) 0.71180(9) 0.0686(4) Uani d . 1 . .
    H H3O -0.1729 -0.6919 0.6775 0.103 Uiso calc R 1 . .
    N N1 0.4591(2) 0.22498(12) 0.39012(10) 0.0556(4) Uani d . 1 . .
    N N3 0.1243(2) -0.16773(13) 0.52592(10) 0.0554(4) Uani d . 1 . .
    N N4 0.0658(2) -0.26173(12) 0.54348(10) 0.0554(4) Uani d . 1 . .
    O O2 0.1598(2) -0.20967(11) 0.40138(9) 0.0750(5) Uani d . 1 . .
    N N2 0.3819(2) 0.05987(12) 0.36073(9) 0.0532(4) Uani d . 1 . .
    C C17 -0.1341(3) -0.55811(15) 0.68611(11) 0.0524(5) Uani d . 1 . .
    C C14 -0.0321(3) -0.36963(14) 0.63803(11) 0.0517(5) Uani d . 1 . .
    C C11 0.2538(3) 0.03007(14) 0.50649(11) 0.0505(5) Uani d . 1 . .
    C C10 0.2423(3) -0.04590(14) 0.44689(11) 0.0493(5) Uani d . 1 . .
    C C16 -0.1130(3) -0.54200(15) 0.60834(11) 0.0567(5) Uani d . 1 . .
    H H16 -0.1315 -0.594 0.5721 0.068 Uiso calc R 1 . .
    C C9 0.3081(3) -0.02682(15) 0.37834(12) 0.0544(5) Uani d . 1 . .
    H H9 0.3009 -0.0779 0.3413 0.065 Uiso calc R 1 . .
    C C13 0.0289(3) -0.27273(16) 0.61292(12) 0.0561(5) Uani d . 1 . .
    C C15 -0.0647(3) -0.44868(15) 0.58534(11) 0.0590(5) Uani d . 1 . .
    H H15 -0.0533 -0.438 0.5329 0.071 Uiso calc R 1 . .
    C C6 0.3892(3) 0.13908(14) 0.41286(11) 0.0494(5) Uani d . 1 . .
    C C18 -0.1077(3) -0.48014(16) 0.73924(11) 0.0580(5) Uani d . 1 . .
    H H18 -0.1243 -0.4903 0.7911 0.07 Uiso calc R 1 . .
    C C5 0.3272(3) 0.12561(14) 0.48473(11) 0.0500(5) Uani d . 1 . .
    C C2 0.4702(3) 0.30211(15) 0.43905(13) 0.0586(5) Uani d . 1 . .
    C C12 0.1715(3) -0.14835(14) 0.45515(12) 0.0539(5) Uani d . 1 . .
    C C19 -0.0567(3) -0.38686(15) 0.71523(11) 0.0562(5) Uani d . 1 . .
    H H19 -0.0385 -0.3348 0.7515 0.067 Uiso calc R 1 . .
    C C1 0.5445(3) 0.39767(17) 0.41103(15) 0.0736(7) Uani d . 1 . .
    H H1A 0.5764 0.3875 0.3597 0.11 Uiso calc R 1 . .
    H H1C 0.6474 0.4168 0.4466 0.11 Uiso calc R 1 . .
    H H1B 0.4573 0.4498 0.4089 0.11 Uiso calc R 1 . .
    C C4 0.3414(3) 0.20843(16) 0.53477(13) 0.0648(6) Uani d . 1 . .
    H H4 0.3023 0.2041 0.5834 0.078 Uiso calc R 1 . .
    C C3 0.4127(4) 0.29585(17) 0.51221(13) 0.0716(6) Uani d . 1 . .
    H H3 0.4229 0.3511 0.5456 0.086 Uiso calc R 1 . .
    C C7 0.4608(3) 0.06988(18) 0.28730(12) 0.0679(6) Uani d . 1 . .
    H H7A 0.4911 0.0038 0.2698 0.082 Uiso calc R 1 . .
    H H7B 0.5691 0.1086 0.2979 0.082 Uiso calc R 1 . .
    C C8 0.3387(4) 0.1199(3) 0.22344(15) 0.1028(10) Uani d . 1 . .
    H H8B 0.3956 0.1254 0.1774 0.154 Uiso calc R 1 . .
    H H8C 0.3093 0.1857 0.2403 0.154 Uiso calc R 1 . .
    H H8A 0.2328 0.0808 0.2116 0.154 Uiso calc R 1 . .
    H H13 0.045(3) -0.2191(17) 0.6511(13) 0.067(6) Uiso d . 1 . .
    H H3N 0.131(3) -0.1174(17) 0.5616(13) 0.070(7) Uiso d . 1 . .
loop_
    _atom_site_aniso_label
    _atom_site_aniso_U_11
    _atom_site_aniso_U_22
    _atom_site_aniso_U_33
    _atom_site_aniso_U_12
    _atom_site_aniso_U_13
    _atom_site_aniso_U_23
    O1 0.0978(11) 0.0566(9) 0.0456(8) -0.0032(8) 0.0238(8) 0.0018(6)
    O3 0.1010(12) 0.0523(8) 0.0579(9) -0.0040(8) 0.0296(9) 0.0053(7)
    N1 0.0569(10) 0.0537(10) 0.0566(10) -0.0026(8) 0.0098(8) 0.0042(8)
    N3 0.0732(11) 0.0448(9) 0.0499(10) -0.0026(8) 0.0139(8) 0.0024(8)
    N4 0.0676(11) 0.0446(9) 0.0551(10) -0.0016(8) 0.0125(8) 0.0040(7)
    O2 0.1160(14) 0.0533(9) 0.0596(9) -0.0130(8) 0.0259(9) -0.0086(7)
    N2 0.0632(10) 0.0529(9) 0.0466(9) -0.0036(8) 0.0186(7) -0.0010(7)
    C17 0.0623(12) 0.0483(11) 0.0491(11) 0.0007(9) 0.0159(9) 0.0051(8)
    C14 0.0608(12) 0.0479(10) 0.0481(11) -0.0006(9) 0.0131(9) 0.0019(8)
    C11 0.0581(12) 0.0503(11) 0.0436(10) 0.0056(9) 0.0093(8) 0.0023(8)
    C10 0.0561(11) 0.0473(10) 0.0452(10) 0.0009(8) 0.0090(8) 0.0025(8)
    C16 0.0767(14) 0.0502(11) 0.0454(11) -0.0023(10) 0.0165(10) -0.0024(8)
    C9 0.0658(13) 0.0496(11) 0.0492(11) -0.0001(9) 0.0132(9) -0.0043(9)
    C13 0.0698(14) 0.0492(11) 0.0507(12) 0.0003(10) 0.0130(10) -0.0005(9)
    C15 0.0837(15) 0.0531(12) 0.0438(11) -0.0039(10) 0.0210(10) 0.0011(9)
    C6 0.0526(11) 0.0486(10) 0.0472(10) 0.0016(8) 0.0082(8) 0.0019(8)
    C18 0.0748(14) 0.0598(12) 0.0422(10) 0.0000(10) 0.0186(9) 0.0041(9)
    C5 0.0579(11) 0.0487(11) 0.0439(10) 0.0003(9) 0.0084(8) 0.0012(8)
    C2 0.0617(13) 0.0507(12) 0.0619(13) -0.0030(9) 0.0038(10) 0.0032(10)
    C12 0.0644(13) 0.0476(11) 0.0505(11) 0.0016(9) 0.0109(9) -0.0002(9)
    C19 0.0724(13) 0.0526(11) 0.0454(10) -0.0008(10) 0.0143(9) -0.0043(9)
    C1 0.0827(16) 0.0550(13) 0.0837(17) -0.0096(11) 0.0138(13) 0.0068(12)
    C4 0.0901(16) 0.0577(13) 0.0476(11) -0.0027(11) 0.0130(11) -0.0034(9)
    C3 0.1043(19) 0.0523(12) 0.0586(13) -0.0098(12) 0.0126(12) -0.0079(10)
    C7 0.0866(16) 0.0671(14) 0.0573(13) -0.0084(12) 0.0348(12) -0.0037(10)
    C8 0.111(2) 0.144(3) 0.0552(15) -0.011(2) 0.0182(15) 0.0164(17)
_geom_special_details
;
All s.u.'s (except the s.u. in the dihedral angle between two l.s. planes) are
estimated using the full covariance matrix. The cell s.u.'s are taken into
account individually in the estimation of s.u.'s in distances, angles and
torsion angles; correlations between s.u.'s in cell parameters are only used
when they are defined by crystal symmetry. An approximate (isotropic)
treatment of cell s.u.'s is used for estimating s.u.'s involving l.s. planes.
;
loop_
    _geom_bond_atom_site_label_1
    _geom_bond_atom_site_label_2
    _geom_bond_site_symmetry_2
    _geom_bond_distance
    _geom_bond_publ_flag
    O1 C11 . 1.249(2) ?
    O3 C17 . 1.364(2) ?
    O3 H3O . 0.82 ?
    N1 C2 . 1.324(3) ?
    N1 C6 . 1.345(2) ?
    N3 C12 . 1.344(3) ?
    N3 N4 . 1.378(2) ?
    N3 H3N . 0.91(2) ?
    N4 C13 . 1.275(3) ?
    O2 C12 . 1.229(2) ?
    N2 C9 . 1.340(3) ?
    N2 C6 . 1.382(2) ?
    N2 C7 . 1.482(2) ?
    C17 C18 . 1.380(3) ?
    C17 C16 . 1.388(3) ?
    C14 C19 . 1.388(3) ?
    C14 C15 . 1.390(3) ?
    C14 C13 . 1.460(3) ?
    C11 C10 . 1.436(3) ?
    C11 C5 . 1.462(3) ?
    C10 C9 . 1.371(3) ?
    C10 C12 . 1.483(3) ?
    C16 C15 . 1.372(3) ?
    C16 H16 . 0.93 ?
    C9 H9 . 0.93 ?
    C13 H13 . 0.97(2) ?
    C15 H15 . 0.93 ?
    C6 C5 . 1.398(3) ?
    C18 C19 . 1.384(3) ?
    C18 H18 . 0.93 ?
    C5 C4 . 1.395(3) ?
    C2 C3 . 1.394(3) ?
    C2 C1 . 1.502(3) ?
    C19 H19 . 0.93 ?
    C1 H1A . 0.96 ?
    C1 H1C . 0.96 ?
    C1 H1B . 0.96 ?
    C4 C3 . 1.366(3) ?
    C4 H4 . 0.93 ?
    C3 H3 . 0.93 ?
    C7 C8 . 1.495(4) ?
    C7 H7A . 0.97 ?
    C7 H7B . 0.97 ?
    C8 H8B . 0.96 ?
    C8 H8C . 0.96 ?
    C8 H8A . 0.96 ?
loop_
    _geom_angle_atom_site_label_1
    _geom_angle_atom_site_label_2
    _geom_angle_atom_site_label_3
    _geom_angle_site_symmetry_1
    _geom_angle_site_symmetry_3
    _geom_angle
    _geom_angle_publ_flag
    C17 O3 H3O . . 109.5 ?
    C2 N1 C6 . . 117.86(17) ?
    C12 N3 N4 . . 120.71(17) ?
    C12 N3 H3N . . 118.4(15) ?
    N4 N3 H3N . . 120.9(14) ?
    C13 N4 N3 . . 115.59(17) ?
    C9 N2 C6 . . 119.42(16) ?
    C9 N2 C7 . . 120.42(17) ?
    C6 N2 C7 . . 120.13(16) ?
    O3 C17 C18 . . 118.75(17) ?
    O3 C17 C16 . . 121.44(18) ?
    C18 C17 C16 . . 119.80(18) ?
    C19 C14 C15 . . 117.65(18) ?
    C19 C14 C13 . . 121.51(18) ?
    C15 C14 C13 . . 120.84(18) ?
    O1 C11 C10 . . 124.68(18) ?
    O1 C11 C5 . . 120.61(18) ?
    C10 C11 C5 . . 114.70(16) ?
    C9 C10 C11 . . 119.47(18) ?
    C9 C10 C12 . . 115.90(17) ?
    C11 C10 C12 . . 124.54(17) ?
    C15 C16 C17 . . 119.46(18) ?
    C15 C16 H16 . . 120.3 ?
    C17 C16 H16 . . 120.3 ?
    N2 C9 C10 . . 124.95(18) ?
    N2 C9 H9 . . 117.5 ?
    C10 C9 H9 . . 117.5 ?
    N4 C13 C14 . . 120.13(19) ?
    N4 C13 H13 . . 121.9(13) ?
    C14 C13 H13 . . 117.9(13) ?
    C16 C15 C14 . . 121.96(18) ?
    C16 C15 H15 . . 119 ?
    C14 C15 H15 . . 119 ?
    N1 C6 N2 . . 116.22(17) ?
    N1 C6 C5 . . 124.45(18) ?
    N2 C6 C5 . . 119.32(17) ?
    C17 C18 C19 . . 119.94(18) ?
    C17 C18 H18 . . 120 ?
    C19 C18 H18 . . 120 ?
    C4 C5 C6 . . 116.04(18) ?
    C4 C5 C11 . . 121.99(18) ?
    C6 C5 C11 . . 121.97(17) ?
    N1 C2 C3 . . 121.92(19) ?
    N1 C2 C1 . . 116.5(2) ?
    C3 C2 C1 . . 121.5(2) ?
    O2 C12 N3 . . 123.72(19) ?
    O2 C12 C10 . . 121.92(18) ?
    N3 C12 C10 . . 114.36(17) ?
    C18 C19 C14 . . 121.14(19) ?
    C18 C19 H19 . . 119.4 ?
    C14 C19 H19 . . 119.4 ?
    C2 C1 H1A . . 109.5 ?
    C2 C1 H1C . . 109.5 ?
    H1A C1 H1C . . 109.5 ?
    C2 C1 H1B . . 109.5 ?
    H1A C1 H1B . . 109.5 ?
    H1C C1 H1B . . 109.5 ?
    C3 C4 C5 . . 119.9(2) ?
    C3 C4 H4 . . 120.1 ?
    C5 C4 H4 . . 120.1 ?
    C4 C3 C2 . . 119.8(2) ?
    C4 C3 H3 . . 120.1 ?
    C2 C3 H3 . . 120.1 ?
    N2 C7 C8 . . 112.4(2) ?
    N2 C7 H7A . . 109.1 ?
    C8 C7 H7A . . 109.1 ?
    N2 C7 H7B . . 109.1 ?
    C8 C7 H7B . . 109.1 ?
    H7A C7 H7B . . 107.9 ?
    C7 C8 H8B . . 109.5 ?
    C7 C8 H8C . . 109.5 ?
    H8B C8 H8C . . 109.5 ?
    C7 C8 H8A . . 109.5 ?
    H8B C8 H8A . . 109.5 ?
    H8C C8 H8A . . 109.5 ?
loop_
    _geom_torsion_atom_site_label_1
    _geom_torsion_atom_site_label_2
    _geom_torsion_atom_site_label_3
    _geom_torsion_atom_site_label_4
    _geom_torsion_site_symmetry_1
    _geom_torsion_site_symmetry_2
    _geom_torsion_site_symmetry_3
    _geom_torsion_site_symmetry_4
    _geom_torsion
    _geom_torsion_publ_flag
    C12 N3 N4 C13 . . . . 178.2(2) ?
    O1 C11 C10 C9 . . . . -175.46(19) ?
    C5 C11 C10 C9 . . . . 3.8(3) ?
    O1 C11 C10 C12 . . . . 1.1(3) ?
    C5 C11 C10 C12 . . . . -179.61(18) ?
    O3 C17 C16 C15 . . . . -179.0(2) ?
    C18 C17 C16 C15 . . . . 0.5(3) ?
    C6 N2 C9 C10 . . . . -2.4(3) ?
    C7 N2 C9 C10 . . . . 175.4(2) ?
    C11 C10 C9 N2 . . . . -1.3(3) ?
    C12 C10 C9 N2 . . . . -178.10(19) ?
    N3 N4 C13 C14 . . . . -179.25(18) ?
    C19 C14 C13 N4 . . . . 173.6(2) ?
    C15 C14 C13 N4 . . . . -5.2(3) ?
    C17 C16 C15 C14 . . . . 1.4(3) ?
    C19 C14 C15 C16 . . . . -2.4(3) ?
    C13 C14 C15 C16 . . . . 176.5(2) ?
    C2 N1 C6 N2 . . . . -179.19(17) ?
    C2 N1 C6 C5 . . . . 0.0(3) ?
    C9 N2 C6 N1 . . . . -177.63(18) ?
    C7 N2 C6 N1 . . . . 4.5(3) ?
    C9 N2 C6 C5 . . . . 3.2(3) ?
    C7 N2 C6 C5 . . . . -174.73(19) ?
    O3 C17 C18 C19 . . . . 178.2(2) ?
    C16 C17 C18 C19 . . . . -1.4(3) ?
    N1 C6 C5 C4 . . . . -0.1(3) ?
    N2 C6 C5 C4 . . . . 179.03(18) ?
    N1 C6 C5 C11 . . . . -179.47(18) ?
    N2 C6 C5 C11 . . . . -0.3(3) ?
    O1 C11 C5 C4 . . . . -3.1(3) ?
    C10 C11 C5 C4 . . . . 177.57(19) ?
    O1 C11 C5 C6 . . . . 176.24(19) ?
    C10 C11 C5 C6 . . . . -3.1(3) ?
    C6 N1 C2 C3 . . . . 0.3(3) ?
    C6 N1 C2 C1 . . . . -178.45(19) ?
    N4 N3 C12 O2 . . . . 3.0(3) ?
    N4 N3 C12 C10 . . . . -176.28(17) ?
    C9 C10 C12 O2 . . . . -5.6(3) ?
    C11 C10 C12 O2 . . . . 177.8(2) ?
    C9 C10 C12 N3 . . . . 173.73(18) ?
    C11 C10 C12 N3 . . . . -2.9(3) ?
    C17 C18 C19 C14 . . . . 0.4(3) ?
    C15 C14 C19 C18 . . . . 1.5(3) ?
    C13 C14 C19 C18 . . . . -177.4(2) ?
    C6 C5 C4 C3 . . . . -0.1(3) ?
    C11 C5 C4 C3 . . . . 179.3(2) ?
    C5 C4 C3 C2 . . . . 0.4(4) ?
    N1 C2 C3 C4 . . . . -0.5(4) ?
    C1 C2 C3 C4 . . . . 178.2(2) ?
    C9 N2 C7 C8 . . . . 98.6(3) ?
    C6 N2 C7 C8 . . . . -83.5(3) ?
loop_
    _geom_hbond_atom_site_label_D
    _geom_hbond_atom_site_label_H
    _geom_hbond_atom_site_label_A
    _geom_hbond_site_symmetry_A
    _geom_hbond_distance_DH
    _geom_hbond_distance_HA
    _geom_hbond_distance_DA
    _geom_hbond_angle_DHA
    N3 H3N O1 . 0.91(2) 1.91(2) 2.660(3) 139(2)
    O3 H3O O2 3_546 0.82 1.9000 2.721(3) 179.00
