# Supplementary material for: 1-Ethyl-N′-[(E)-4-hydroxy­benzyl­idene]-7-methyl-4-oxo-1,4-dihydro-1,8-naphthyridine-3-carbohydrazide
Source: Acta Crystallogr Sect E Struct Rep Online. 2009 Mar 25;65(Pt 4):o860–1. doi: 10.1107/S1600536809009167 (PMC2969025; doi:10.1107/S1600536809009167)
Supplement: Supplementary file 2 [file e-65-0o860-Isup2.hkl]

#
# h,k,l, Fc-squared, Fo-squared, sigma(Fo-squared) and status flag
#
data_I
_shelx_title ' shelxlnagehan-pd3 in P 21/c'
_shelx_refln_list_code          4
_shelx_F_calc_maximum      219.89
_exptl_crystal_F_000       736.00
_reflns_d_resolution_high  0.7921
 
loop_
 _symmetry_equiv_pos_as_xyz
 'x, y, z'
 '-x, y+1/2, -z+1/2'
 '-x, -y, -z'
 'x, -y-1/2, z-1/2'
 
_cell_length_a     7.6440
_cell_length_b    13.3290
_cell_length_c    17.2210
_cell_angle_alpha  90.000
_cell_angle_beta   98.174
_cell_angle_gamma  90.000
 
_shelx_F_squared_multiplier     1.000
 
loop_
 _refln_index_h
 _refln_index_k
 _refln_index_l
 _refln_F_squared_calc
 _refln_F_squared_meas
 _refln_F_squared_sigma
 _refln_observed_status
   1   0   0      971.00      944.24     30.15 o
   2   0   0      895.68      826.33     30.30 o
   3   0   0      953.74      882.45     28.18 o
   4   0   0      648.59      626.52     18.74 o
   5   0   0       18.94       10.13      4.44 o
   6   0   0        3.82        7.50      3.57 o
   7   0   0        2.55        2.09      3.00 o
   8   0   0        0.04       -4.14      4.14 o
   9   0   0        0.04       -4.20      4.20 o
   1   1   0       94.81      102.51      3.56 o
   2   1   0    25820.91    25135.87    385.98 o
   3   1   0      423.00      444.33     10.11 o
   4   1   0      123.14      104.18      3.38 o
   5   1   0      239.13      248.15      6.34 o
   6   1   0        2.35        6.37      1.90 o
   7   1   0        6.19        6.00      2.85 o
   8   1   0       26.01       26.95      2.75 o
   9   1   0        2.49        5.28      2.37 o
   0   2   0      640.74      550.48     15.84 o
   1   2   0      153.22      166.56      3.37 o
   2   2   0     4492.67     4554.46     82.98 o
   3   2   0        0.92        2.42      0.45 o
   4   2   0        5.37        6.57      0.76 o
   5   2   0       66.21       64.24      4.65 o
   6   2   0      163.52      169.44      4.82 o
   7   2   0        1.20        0.74      1.90 o
   8   2   0       39.07       31.77      4.70 o
   9   2   0        2.11        1.56      2.20 o
   1   3   0      383.92      405.86      8.29 o
   2   3   0      512.32      492.21      9.82 o
   3   3   0      687.34      677.52     11.98 o
   4   3   0     1401.53     1463.16     21.89 o
   5   3   0       58.89       50.01      3.52 o
   6   3   0      643.14      644.11     25.53 o
   7   3   0        0.59       -0.99      1.73 o
   8   3   0       21.25       21.98      2.65 o
   9   3   0        1.12        0.08      2.37 o
   0   4   0      315.12      358.73     10.28 o
   1   4   0      501.27      487.24      9.63 o
   2   4   0       33.80       28.00      1.17 o
   3   4   0      198.31      217.65      5.79 o
   4   4   0      351.99      370.53      6.41 o
   5   4   0      128.07      122.31      4.14 o
   6   4   0      111.95      111.12      4.12 o
   7   4   0        1.54        1.35      1.46 o
   8   4   0        3.51        3.12      1.68 o
   9   4   0        4.69        6.58      3.09 o
   1   5   0      107.73       88.45      3.17 o
   2   5   0       96.10       86.06      2.56 o
   3   5   0       13.20       13.74      1.36 o
   4   5   0     1541.06     1590.77     31.94 o
   5   5   0        6.95        7.50      1.26 o
   6   5   0       20.61       23.30      2.29 o
   7   5   0        0.07        0.50      1.80 o
   8   5   0        6.63        4.05      3.27 o
   9   5   0        0.23        0.15      2.85 o
   0   6   0       44.90       46.46      3.45 o
   1   6   0      341.74      385.74     10.91 o
   2   6   0     2300.09     2405.01     45.50 o
   3   6   0      431.91      453.33      7.20 o
   4   6   0       79.81       78.18      5.14 o
   5   6   0       13.54       13.84      1.44 o
   6   6   0       19.99       18.83      2.41 o
   7   6   0        6.92        8.44      1.87 o
   8   6   0        4.33        3.00      2.68 o
   1   7   0      101.52      118.20      3.63 o
   2   7   0      129.07      128.28      5.05 o
   3   7   0       35.85       27.80      2.21 o
   4   7   0       50.00       47.98      3.57 o
   5   7   0      231.06      240.17      8.22 o
   6   7   0       40.35       40.94      4.25 o
   7   7   0        1.30        1.17      1.25 o
   8   7   0        0.97        2.49      2.00 o
   0   8   0        8.22        7.57      2.09 o
   1   8   0      262.84      280.83      4.94 o
   2   8   0        0.39        0.64      0.85 o
   3   8   0      296.29      308.67     10.88 o
   4   8   0       77.13       75.64      5.77 o
   5   8   0       22.54       21.18      2.33 o
   6   8   0        5.51        3.53      1.26 o
   7   8   0        8.03        5.32      2.55 o
   8   8   0       32.48       28.12      6.65 o
   1   9   0        0.01        1.78      1.35 o
   2   9   0       12.20       13.81      1.91 o
   3   9   0       10.76       12.17      1.86 o
   4   9   0        4.85        6.02      1.65 o
   5   9   0        0.00        1.44      1.08 o
   6   9   0        8.28        8.01      1.96 o
   7   9   0       15.20       15.02      3.08 o
   0  10   0      344.20      370.57     17.74 o
   1  10   0      504.76      565.55     19.26 o
   2  10   0       59.18       53.03      4.72 o
   3  10   0        0.21        2.30      2.80 o
   4  10   0       40.27       44.31      4.50 o
   5  10   0        6.61        3.26      1.86 o
   6  10   0       10.22       11.47      2.67 o
   7  10   0        0.00        1.18      1.79 o
   1  11   0      389.41      424.88     15.64 o
   2  11   0      210.91      218.81      7.91 o
   3  11   0        6.35        8.85      1.65 o
   4  11   0        2.70        2.03      2.39 o
   5  11   0        0.56       -1.28      2.97 o
   6  11   0        1.14        8.18      3.85 o
   7  11   0        1.06        3.81      2.77 o
   0  12   0      726.69      801.07     37.86 o
   1  12   0       12.73       10.41      2.11 o
   2  12   0        1.72        1.53      1.84 o
   3  12   0       60.22       51.78      3.79 o
   4  12   0        0.81        1.78      1.70 o
   5  12   0        0.02        0.84      3.72 o
   6  12   0        0.00       -0.81      3.38 o
   1  13   0        0.28        2.47      2.76 o
   2  13   0      336.46      356.61     30.55 o
   3  13   0      176.38      165.62     13.74 o
   4  13   0       39.78       33.70      5.05 o
   5  13   0        4.04       11.21      2.91 o
   0  14   0       25.87       26.35      3.93 o
   1  14   0       32.53       31.48      3.11 o
   2  14   0        1.90        4.49      1.75 o
   3  14   0        8.72        8.20      2.41 o
   4  14   0       12.51       13.49      4.31 o
   5  14   0       36.32       27.33      5.19 o
   1  15   0        0.06        5.74      4.50 o
   2  15   0        2.12        0.88      1.56 o
   3  15   0        0.03        3.11      3.41 o
   4  15   0        6.41        5.45      3.70 o
   0  16   0       11.57       20.68      4.38 o
   1  16   0        0.43        2.21      2.31 o
   2  16   0       19.54       18.93      3.31 o
  -9   1   1        0.02        0.96      2.26 o
  -8   1   1       13.96       15.46      4.15 o
  -7   1   1        9.56        9.27      1.96 o
  -6   1   1        0.53        0.62      1.60 o
  -5   1   1       89.80      106.04      3.84 o
  -4   1   1      172.36      167.90      5.54 o
  -3   1   1      531.57      538.41     13.12 o
  -2   1   1      410.28      329.74      6.93 o
  -1   1   1      861.12      805.58     14.10 o
   1   1   1     2286.81     2129.62     41.39 o
   2   1   1    48353.48    45914.07   1049.15 o
   3   1   1      150.56      149.59      3.62 o
   4   1   1        8.02        7.46      0.82 o
   5   1   1       74.94       81.86      7.10 o
   6   1   1        0.14        3.48      1.64 o
   7   1   1        0.07        2.20      1.90 o
   8   1   1        6.34        5.38      2.77 o
   9   1   1        0.45        0.55      2.37 o
  -9   2   1        0.02       -0.84      3.38 o
  -8   2   1        0.94        1.96      2.62 o
  -7   2   1        0.31        0.63      2.50 o
  -6   2   1       22.98       26.12      2.59 o
  -5   2   1        0.05        1.47      0.83 o
  -4   2   1      609.77      599.82     11.56 o
  -3   2   1      410.74      381.55      7.68 o
  -2   2   1     9747.76     9465.62    163.49 o
  -1   2   1     2830.15     2551.72     47.44 o
   0   2   1      752.94      614.27     12.09 o
   1   2   1     3972.70     3647.80     61.48 o
   2   2   1     1005.80      940.07     16.00 o
   3   2   1      308.57      302.77      6.25 o
   4   2   1      730.80      756.35     11.87 o
   5   2   1       93.00       99.84      5.52 o
   6   2   1        2.77        1.79      1.63 o
   7   2   1       13.44        9.59      2.29 o
   8   2   1       37.02       36.71      3.51 o
   9   2   1        0.95       -1.24      2.32 o
  -9   3   1        0.07        1.73      2.40 o
  -8   3   1        2.99        2.84      2.16 o
  -7   3   1       66.16       67.62      3.61 o
  -6   3   1      222.52      217.52      8.23 o
  -5   3   1       29.71       23.78      2.16 o
  -4   3   1     1775.03     1858.65     27.65 o
  -3   3   1      666.36      674.85     11.85 o
  -2   3   1       60.92       58.15      2.15 o
  -1   3   1      357.69      271.11      5.43 o
   0   3   1       44.89       47.95      1.78 o
   1   3   1     2053.65     1906.77     33.28 o
   2   3   1      256.13      285.61      5.61 o
   3   3   1       41.56       41.51      2.87 o
   4   3   1     2115.85     2217.23     32.72 o
   5   3   1      264.97      272.76      8.98 o
   6   3   1       17.42       13.13      1.80 o
   7   3   1        8.18        3.94      2.05 o
   8   3   1        2.85        0.35      2.20 o
   9   3   1        0.02        2.70      3.65 o
  -9   4   1        2.34        7.52      2.47 o
  -8   4   1       22.26       28.31      3.03 o
  -7   4   1        1.29        0.84      1.45 o
  -6   4   1       26.99       27.08      3.56 o
  -5   4   1       91.14       82.01      3.80 o
  -4   4   1     1846.45     1983.29     29.64 o
  -3   4   1      233.71      265.52      6.90 o
  -2   4   1     1533.82     1481.57     25.80 o
  -1   4   1      582.25      542.54     10.66 o
   0   4   1      170.99      157.28      3.51 o
   1   4   1     1556.83     1412.72     26.44 o
   2   4   1       38.20       43.37      1.68 o
   3   4   1      475.77      471.28      8.57 o
   4   4   1      309.51      316.60      5.00 o
   5   4   1      123.92      112.12      3.83 o
   6   4   1      153.37      139.94      5.60 o
   7   4   1       25.39       30.42      3.41 o
   8   4   1        5.62        0.45      2.31 o
   9   4   1        3.75        6.72      2.63 o
  -9   5   1        1.21        7.80      3.15 o
  -8   5   1       13.36       12.59      2.67 o
  -7   5   1        7.58        9.98      2.44 o
  -6   5   1        2.72        1.95      0.98 o
  -5   5   1       43.42       51.19      4.16 o
  -4   5   1       18.61        9.49      1.56 o
  -3   5   1      250.22      259.30      6.84 o
  -2   5   1     2314.57     2340.17     41.67 o
  -1   5   1      757.51      762.52     14.79 o
   0   5   1     1888.26     1927.83     33.78 o
   1   5   1       18.64       19.86      0.95 o
   2   5   1      106.72      100.69      2.82 o
   3   5   1      261.63      269.18      7.05 o
   4   5   1      145.45      149.72      3.56 o
   5   5   1       13.88       15.45      1.35 o
   6   5   1       23.01       22.02      2.55 o
   7   5   1       27.40       24.93      2.99 o
   8   5   1       13.73       13.29      2.66 o
  -8   6   1        4.99        4.88      2.45 o
  -7   6   1        3.01        4.12      1.47 o
  -6   6   1        2.10        2.44      2.99 o
  -5   6   1        0.28        1.63      1.30 o
  -4   6   1       43.44       33.01      2.24 o
  -3   6   1        8.45        4.00      1.76 o
  -2   6   1     2666.23     2846.28     51.24 o
  -1   6   1       20.69       24.10      1.74 o
   0   6   1      227.15      229.20      5.96 o
   1   6   1        7.14        5.54      0.61 o
   2   6   1      127.05      117.23      3.40 o
   3   6   1        2.31        2.54      1.07 o
   4   6   1       18.79       22.86      2.28 o
   5   6   1        2.56        4.70      1.41 o
   6   6   1       36.47       44.62      3.24 o
   7   6   1        3.03        4.65      1.25 o
   8   6   1        0.39        3.23      3.05 o
  -8   7   1        1.69        5.61      2.02 o
  -7   7   1       12.56       10.01      2.69 o
  -6   7   1        2.70        6.94      2.09 o
  -5   7   1       46.22       42.55      3.88 o
  -4   7   1      188.55      198.32      6.93 o
  -3   7   1       21.89       22.70      2.16 o
  -2   7   1      294.05      308.45      5.47 o
  -1   7   1      975.95     1023.45     20.93 o
   0   7   1      806.29      869.84     16.18 o
   1   7   1       88.69       73.96      3.03 o
   2   7   1       65.70       52.66      2.29 o
   3   7   1       95.70      102.78      3.39 o
   4   7   1       29.17       23.46      1.94 o
   5   7   1       75.16       81.21      4.94 o
   6   7   1       19.93       16.81      2.45 o
   7   7   1       12.80       12.01      2.28 o
   8   7   1        0.20       -2.16      2.16 o
  -8   8   1        3.58        3.57      2.74 o
  -7   8   1       45.55       34.97      5.80 o
  -6   8   1       27.85       31.22      2.89 o
  -5   8   1        1.32        5.57      1.62 o
  -4   8   1      289.00      300.18      6.80 o
  -3   8   1      236.42      226.89      8.38 o
  -2   8   1        4.65        3.38      1.44 o
  -1   8   1      121.92      121.79      5.11 o
   0   8   1       82.88       89.13      4.03 o
   1   8   1      125.95      143.61      5.35 o
   2   8   1        0.35        2.57      1.16 o
   3   8   1       29.18       22.49      2.06 o
   4   8   1       27.21       27.93      2.32 o
   5   8   1       52.93       48.73      4.44 o
   6   8   1        1.08        2.12      1.74 o
   7   8   1       36.98       26.95      3.37 o
   8   8   1        0.06        5.58      4.91 o
  -8   9   1        4.89        2.39      8.51 o
  -7   9   1       10.60       11.60      2.70 o
  -6   9   1      102.38       75.43      5.89 o
  -5   9   1        0.61       -0.48      1.15 o
  -4   9   1        1.32        2.52      1.65 o
  -3   9   1       38.77       40.58      3.87 o
  -2   9   1      424.80      401.89     14.68 o
  -1   9   1       87.03       89.93      5.13 o
   0   9   1       29.48       32.95      2.62 o
   1   9   1       20.55       18.98      2.07 o
   2   9   1        2.17        5.16      1.56 o
   3   9   1        0.98        3.14      1.61 o
   4   9   1       51.50       47.20      4.27 o
   5   9   1       46.85       57.90      3.76 o
   6   9   1        0.58        1.08      1.88 o
   7   9   1        0.98        1.93      1.94 o
  -7  10   1        0.81        1.60      2.49 o
  -6  10   1        2.42       -1.46      1.46 o
  -5  10   1        8.44        8.67      2.10 o
  -4  10   1        1.90        2.35      2.10 o
  -3  10   1        7.22        9.48      2.42 o
  -2  10   1        0.30        6.62      1.62 o
  -1  10   1        0.28        0.15      1.37 o
   0  10   1      570.44      589.87     19.72 o
   1  10   1      813.43      874.56     25.81 o
   2  10   1       20.92       16.87      2.27 o
   3  10   1       29.66       30.08      3.55 o
   4  10   1        2.22        2.06      1.97 o
   5  10   1        5.82        2.25      2.22 o
   6  10   1        0.33        2.16      1.21 o
   7  10   1        0.03       -0.97      1.64 o
  -7  11   1        0.17        3.54      3.80 o
  -6  11   1        0.05        2.75      2.95 o
  -5  11   1        2.04        3.26      2.12 o
  -4  11   1       15.39        9.51      2.11 o
  -3  11   1        4.53        5.79      1.85 o
  -2  11   1        3.61        5.95      1.68 o
  -1  11   1      776.80      828.13     28.04 o
   0  11   1       36.65       36.64      4.09 o
   1  11   1      584.04      607.22     21.88 o
   2  11   1      366.86      402.44     12.55 o
   3  11   1        6.35        9.60      2.09 o
   4  11   1        0.61        0.55      1.29 o
   5  11   1       14.27       10.98      1.75 o
   6  11   1        4.86        4.56      2.52 o
   7  11   1        0.07       -1.15      3.38 o
  -6  12   1        1.17        2.54      3.62 o
  -5  12   1        5.28        1.90      2.07 o
  -4  12   1        0.17        1.79      1.52 o
  -3  12   1       17.40       11.80      3.15 o
  -2  12   1       62.50       55.79      3.47 o
  -1  12   1       54.14       58.58      3.01 o
   0  12   1      401.34      427.88     14.41 o
   1  12   1       30.27       25.23      3.38 o
   2  12   1       57.78       64.07      3.67 o
   3  12   1      348.60      346.26     25.50 o
   4  12   1       73.37       67.22      6.17 o
   5  12   1        0.96       -1.35      1.35 o
   6  12   1        0.44        3.13      2.54 o
  -5  13   1       11.79        9.79      1.96 o
  -4  13   1       40.86       29.16      4.32 o
  -3  13   1      268.34      278.38     23.06 o
  -2  13   1       53.21       55.71      4.52 o
  -1  13   1       21.39       23.54      3.58 o
   0  13   1        6.75        6.91      2.87 o
   1  13   1       30.14       29.91      3.12 o
   2  13   1       80.12       79.20      6.23 o
   3  13   1        0.44        6.25      2.11 o
   4  13   1        3.53       -0.50      1.71 o
   5  13   1       27.30       28.23      3.99 o
  -5  14   1      125.71      145.50     29.27 o
  -4  14   1        2.46        5.70      3.00 o
  -3  14   1        0.35        1.01      2.80 o
  -2  14   1       35.00       30.48      3.18 o
  -1  14   1        1.65        1.77      2.22 o
   0  14   1        9.45        9.96      2.39 o
   1  14   1        1.81        5.27      1.79 o
   2  14   1        2.30        2.37      1.56 o
   3  14   1        4.93        6.30      2.04 o
   4  14   1       36.14       28.81      4.63 o
   5  14   1       79.92       85.76     15.47 o
  -4  15   1        5.22        1.29      2.39 o
  -3  15   1        9.02       16.00      2.99 o
  -2  15   1        5.21        7.21      2.51 o
  -1  15   1        0.38        1.00      2.34 o
   0  15   1        0.03       -1.20      2.61 o
   1  15   1        1.75        6.43      2.54 o
   2  15   1        1.40        3.34      3.97 o
   3  15   1       18.28       10.36      2.36 o
   4  15   1       23.80       33.16      5.86 o
  -2  16   1        1.26        3.85      2.55 o
  -1  16   1        0.58        6.26      4.08 o
   0  16   1        0.33        1.90      1.73 o
   1  16   1        1.81        1.22      2.22 o
   2  16   1        5.16        7.08      2.62 o
  -9   0   2        5.43        4.84      3.37 o
  -8   0   2        1.49        1.97      2.89 o
  -7   0   2       10.84        8.58      3.06 o
  -6   0   2        0.56        1.91      2.66 o
  -5   0   2       56.87       43.84      5.18 o
  -4   0   2      301.62      322.63     14.58 o
  -3   0   2     1461.67     1574.04     38.69 o
  -2   0   2     2336.30     2238.96     55.62 o
  -1   0   2    15278.16    13404.29    285.14 o
   0   0   2    13207.16    10586.81    275.64 o
   1   0   2     4373.98     4132.15     97.92 o
   2   0   2      106.77      130.94      6.43 o
   3   0   2     1517.37     1548.13     36.82 o
   4   0   2       17.75       15.61      2.53 o
   5   0   2       16.14       23.34      6.38 o
   6   0   2      105.15      103.99      5.98 o
   7   0   2        0.98        4.38      4.46 o
   8   0   2        3.12        1.03      2.04 o
   9   0   2        7.17        7.84      3.31 o
  -9   1   2        0.53        6.02      2.84 o
  -8   1   2        4.54       11.62      2.43 o
  -7   1   2        2.47        5.07      3.06 o
  -6   1   2       71.00       70.50      5.40 o
  -5   1   2       33.75       39.75      3.33 o
  -4   1   2       21.45       24.33      2.40 o
  -3   1   2      164.48      168.53      3.69 o
  -2   1   2     1914.37     1782.58     32.96 o
  -1   1   2      544.37      527.18     11.32 o
   0   1   2     4004.63     3557.28     62.88 o
   1   1   2      748.72      720.40     13.71 o
   2   1   2    28305.69    27582.43    429.10 o
   3   1   2     1416.04     1415.94     24.71 o
   4   1   2     1160.18     1179.09     16.65 o
   5   1   2       19.00       15.85      1.96 o
   6   1   2       22.73       23.88      3.14 o
   7   1   2       11.93        9.71      2.51 o
   8   1   2        1.77        1.00      4.61 o
   9   1   2        0.31        0.97      2.64 o
  -9   2   2        0.00        1.76      3.01 o
  -8   2   2        3.14        6.82      2.71 o
  -7   2   2       21.01       21.71      3.46 o
  -6   2   2       81.40       73.30      2.88 o
  -5   2   2      194.38      198.89      4.71 o
  -4   2   2      336.46      297.60      9.16 o
  -3   2   2      410.15      417.63      9.23 o
  -2   2   2     4061.24     3833.76     70.61 o
  -1   2   2      174.65      147.19      3.40 o
   0   2   2     5460.68     4887.62     94.05 o
   1   2   2     1349.36     1107.49     20.73 o
   2   2   2     3462.50     3317.38     54.89 o
   3   2   2     1006.22      965.27     16.60 o
   4   2   2     5492.97     5643.63     76.42 o
   5   2   2      106.20      103.27      4.28 o
   6   2   2        0.10       -0.76      0.99 o
   7   2   2       45.45       51.81      4.06 o
   8   2   2       20.38       20.51      2.53 o
   9   2   2        0.35       -0.58      2.38 o
  -9   3   2       20.97       21.62      3.55 o
  -8   3   2        8.90       16.04      2.46 o
  -7   3   2       24.22       27.42      4.15 o
  -6   3   2        7.41        9.84      2.02 o
  -5   3   2       34.47       25.30      2.03 o
  -4   3   2       20.28       14.41      2.22 o
  -3   3   2        1.30        2.25      0.75 o
  -2   3   2     2878.58     2842.93     49.27 o
  -1   3   2     1379.47     1194.55     21.93 o
   0   3   2        6.72        9.03      0.84 o
   1   3   2      518.53      456.40      8.95 o
   2   3   2      503.79      530.78     10.46 o
   3   3   2      690.73      723.31     13.38 o
   4   3   2      602.19      655.90     10.59 o
   5   3   2      245.36      260.00      8.66 o
   6   3   2       19.66       24.82      2.69 o
   7   3   2        0.99        1.38      2.36 o
   8   3   2        5.09        3.97      2.14 o
   9   3   2        1.68        1.79      2.02 o
  -9   4   2        2.93        8.64      2.97 o
  -8   4   2       11.06       21.23      4.66 o
  -7   4   2       18.40       25.48      3.98 o
  -6   4   2      252.96      265.51      9.27 o
  -5   4   2      115.21      129.47      5.16 o
  -4   4   2     1088.97     1124.96     16.88 o
  -3   4   2       22.34       27.03      1.93 o
  -2   4   2      325.16      314.07      6.39 o
  -1   4   2      510.70      493.19      9.95 o
   0   4   2     2953.88     2780.31     48.37 o
   1   4   2       66.90       77.08      2.89 o
   2   4   2      671.13      647.79     12.93 o
   3   4   2       54.56       35.18      2.47 o
   4   4   2       84.43       95.10      3.53 o
   5   4   2       25.43       25.54      2.14 o
   6   4   2      648.82      650.66     25.20 o
   7   4   2       32.02       37.62      3.67 o
   8   4   2       43.24       44.99      6.83 o
   9   4   2        2.55        2.45      3.50 o
  -9   5   2        0.38        3.29      3.85 o
  -8   5   2        1.49       -1.31      1.81 o
  -7   5   2       20.04       28.92      3.31 o
  -6   5   2        7.81        9.36      1.90 o
  -5   5   2        4.26        2.77      1.27 o
  -4   5   2       44.16       45.40      3.04 o
  -3   5   2        4.67        5.64      1.04 o
  -2   5   2     2378.42     2695.06     46.96 o
  -1   5   2      198.86      241.00      4.95 o
   0   5   2       30.80       34.47      1.51 o
   1   5   2      161.76      165.39      3.75 o
   2   5   2      325.36      307.26      8.75 o
   3   5   2       10.99        7.81      1.38 o
   4   5   2       14.01       19.70      2.30 o
   5   5   2       57.51       65.93      2.95 o
   6   5   2       20.96       23.14      2.32 o
   7   5   2       12.98       11.25      2.47 o
   8   5   2       34.78       27.07      4.24 o
  -8   6   2        0.10       -1.41      1.90 o
  -7   6   2        1.43        1.15      2.05 o
  -6   6   2        0.16        1.27      1.34 o
  -5   6   2        1.11        4.30      1.31 o
  -4   6   2      102.19      113.88      3.59 o
  -3   6   2       83.97       66.46      2.56 o
  -2   6   2       81.44       94.57      2.72 o
  -1   6   2      126.76      125.86      3.40 o
   0   6   2      166.92      163.06      4.41 o
   1   6   2      351.99      414.59      7.31 o
   2   6   2       78.58       77.27      2.89 o
   3   6   2       33.61       37.64      1.62 o
   4   6   2       12.51       10.27      1.48 o
   5   6   2       14.77       10.86      1.73 o
   6   6   2        9.18       11.00      2.21 o
   7   6   2       34.93       31.37      3.62 o
   8   6   2       17.77       18.59      4.89 o
  -8   7   2        7.06        8.48      3.88 o
  -7   7   2        2.05        2.90      0.99 o
  -6   7   2       34.49       30.21      4.21 o
  -5   7   2      188.70      187.54      6.74 o
  -4   7   2       18.41       17.30      1.62 o
  -3   7   2       72.88       80.12      4.13 o
  -2   7   2        4.13        5.11      1.11 o
  -1   7   2       17.08       19.18      1.43 o
   0   7   2     2665.57     2824.10     53.59 o
   1   7   2      496.52      493.35      8.00 o
   2   7   2       11.24       13.42      2.06 o
   3   7   2        2.97        5.45      1.00 o
   4   7   2       36.26       34.58      3.00 o
   5   7   2       93.82       82.98      2.93 o
   6   7   2       31.10       41.36      3.68 o
   7   7   2       22.36       22.93      2.10 o
   8   7   2        0.07        0.16      3.36 o
  -8   8   2       12.17       10.79      2.80 o
  -7   8   2        4.12        1.71      3.30 o
  -6   8   2        0.50        1.30      2.52 o
  -5   8   2       10.68        7.91      1.86 o
  -4   8   2       23.44       27.44      2.77 o
  -3   8   2       88.94      103.78      4.45 o
  -2   8   2       30.38       26.96      2.08 o
  -1   8   2      133.49      133.44      5.04 o
   0   8   2       36.38       33.68      1.92 o
   1   8   2      474.69      516.95      7.52 o
   2   8   2      166.29      171.74      3.53 o
   3   8   2       47.01       44.72      3.51 o
   4   8   2       16.03       19.52      2.02 o
   5   8   2        0.05        1.50      1.88 o
   6   8   2       25.36       22.37      2.25 o
   7   8   2        5.56        7.72      1.99 o
   8   8   2        0.31       -3.85      3.85 o
  -8   9   2        1.22       -2.44      2.85 o
  -7   9   2        0.04       -1.32      1.61 o
  -6   9   2        1.11        1.73      2.23 o
  -5   9   2       12.84       12.81      1.87 o
  -4   9   2      140.10      147.74      5.43 o
  -3   9   2        0.42       -1.14      1.14 o
  -2   9   2       85.98       84.06      4.86 o
  -1   9   2      259.36      265.53      5.57 o
   0   9   2       24.59       25.76      2.03 o
   1   9   2       46.15       47.86      3.21 o
   2   9   2      276.38      281.03      9.84 o
   3   9   2      586.97      634.46     11.53 o
   4   9   2        0.00       -0.73      1.27 o
   5   9   2       21.23       18.55      2.53 o
   6   9   2        6.68        4.61      1.18 o
   7   9   2        0.13        4.30      2.19 o
  -7  10   2        0.76        3.58      2.73 o
  -6  10   2       65.92       48.53      4.38 o
  -5  10   2        2.13        1.81      1.41 o
  -4  10   2       21.08       15.65      2.36 o
  -3  10   2        0.57        0.72      1.87 o
  -2  10   2       14.57       20.63      2.48 o
  -1  10   2        1.34        4.80      1.55 o
   0  10   2        2.12        2.70      1.44 o
   1  10   2     1107.00     1147.89     20.76 o
   2  10   2       16.50       17.62      1.68 o
   3  10   2      129.05      124.31      3.98 o
   4  10   2        2.33        1.56      1.21 o
   5  10   2       10.49        9.04      1.64 o
   6  10   2        6.34       10.59      2.60 o
   7  10   2       14.73       17.19      3.22 o
  -7  11   2        4.16        5.14      2.64 o
  -6  11   2        0.24       -0.17      1.75 o
  -5  11   2        3.46        2.22      2.23 o
  -4  11   2        8.12        8.83      2.19 o
  -3  11   2       41.35       43.31      3.09 o
  -2  11   2        5.86        5.80      1.83 o
  -1  11   2       76.30       86.83      3.70 o
   0  11   2      112.07      118.93      4.13 o
   1  11   2       74.59       84.22      5.51 o
   2  11   2      354.60      373.48     11.41 o
   3  11   2        9.84        5.78      2.06 o
   4  11   2       50.01       49.59      3.56 o
   5  11   2        5.10        4.08      3.16 o
   6  11   2        2.32        1.64      2.08 o
  -6  12   2        0.14        1.54      2.42 o
  -5  12   2        2.42        2.53      2.52 o
  -4  12   2        0.21        2.69      1.67 o
  -3  12   2       20.10       15.25      2.45 o
  -2  12   2      195.32      212.86     10.44 o
  -1  12   2      582.36      651.88     25.97 o
   0  12   2      116.11      129.24      5.23 o
   1  12   2        0.19        2.84      2.72 o
   2  12   2        7.22        6.22      1.92 o
   3  12   2       88.12       76.43      8.41 o
   4  12   2       20.78       23.73      2.56 o
   5  12   2       10.36        7.18      2.10 o
   6  12   2        0.00        4.50      2.17 o
  -5  13   2        0.01        3.61      2.50 o
  -4  13   2       50.05       50.60      6.91 o
  -3  13   2      429.02      412.89     42.25 o
  -2  13   2       19.07       18.37      2.64 o
  -1  13   2        0.19        2.41      3.04 o
   0  13   2       21.13       22.23      3.04 o
   1  13   2       95.00      101.59      7.21 o
   2  13   2       11.03        8.30      2.21 o
   3  13   2        6.87        4.55      1.42 o
   4  13   2        1.36        1.37      1.52 o
   5  13   2       29.57       30.16      4.01 o
  -5  14   2        5.31        1.56      2.55 o
  -4  14   2       13.99       15.80      3.86 o
  -3  14   2        0.91        1.29      1.64 o
  -2  14   2        5.46        7.89      2.27 o
  -1  14   2       32.57       40.71      3.58 o
   0  14   2        7.00        7.59      1.88 o
   1  14   2        3.27        3.25      1.88 o
   2  14   2        3.03       -1.36      2.46 o
   3  14   2       47.29       52.22      4.68 o
   4  14   2       77.86       84.78     12.40 o
  -4  15   2        0.00       -1.98      1.98 o
  -3  15   2        3.90       13.14      4.22 o
  -2  15   2        1.71       -0.10      2.27 o
  -1  15   2        0.26        5.32      3.77 o
   0  15   2       27.96       32.61      3.89 o
   1  15   2       20.69       24.75      2.88 o
   2  15   2       13.01       11.07      1.91 o
   3  15   2        1.17        5.40      2.13 o
  -2  16   2        2.50        4.07      2.55 o
  -1  16   2        0.04        1.49      2.16 o
   0  16   2       11.44        7.67      3.84 o
   1  16   2        0.30        3.70      2.50 o
   2  16   2        0.19        4.61      2.14 o
  -9   1   3        3.82        4.23      2.51 o
  -8   1   3        0.17        3.86      2.36 o
  -7   1   3       18.26       11.96      3.72 o
  -6   1   3        2.87        4.93      1.72 o
  -5   1   3        7.70        7.06      1.35 o
  -4   1   3       38.71       40.20      2.80 o
  -3   1   3      575.23      536.80     11.39 o
  -2   1   3      392.49      407.42      8.60 o
  -1   1   3     2776.85     2580.49     45.89 o
   0   1   3     6379.01     5791.49     96.39 o
   1   1   3     9817.88     8954.21    146.28 o
   2   1   3     2548.87     2587.09     45.63 o
   3   1   3       40.53       30.40      2.20 o
   4   1   3        3.48        2.21      0.87 o
   5   1   3       67.79       71.61      4.97 o
   6   1   3        0.14        0.08      0.82 o
   7   1   3        1.71        5.90      3.86 o
   8   1   3       20.56       24.96      4.02 o
   9   1   3        1.97        2.34      2.58 o
  -9   2   3        5.38       10.90      3.03 o
  -8   2   3       17.07       22.15      3.02 o
  -7   2   3       28.96       23.23      3.53 o
  -6   2   3       19.10       22.49      2.48 o
  -5   2   3       25.22       29.41      2.61 o
  -4   2   3      421.88      401.85      7.58 o
  -3   2   3       26.91       36.75      1.43 o
  -2   2   3      265.88      252.54      5.22 o
  -1   2   3      100.87       98.78      3.79 o
   0   2   3     7054.32     6436.97    111.95 o
   1   2   3      575.11      476.38      9.50 o
   2   2   3     1950.50     1950.27     32.53 o
   3   2   3     1595.36     1557.21     28.45 o
   4   2   3     3189.11     3270.23     45.73 o
   5   2   3       61.25       61.39      4.56 o
   6   2   3      221.73      222.41      8.05 o
   7   2   3       34.34       18.80      4.00 o
   8   2   3       16.22       20.00      4.04 o
   9   2   3        0.03       -1.29      4.55 o
  -9   3   3        1.82        5.42      3.36 o
  -8   3   3       48.70       44.91      4.52 o
  -7   3   3       24.63       26.00      3.92 o
  -6   3   3       14.23       15.94      1.80 o
  -5   3   3       14.70       10.37      1.52 o
  -4   3   3      233.54      207.02      7.92 o
  -3   3   3       70.85       94.63      2.88 o
  -2   3   3     1599.72     1544.22     34.50 o
  -1   3   3      149.24      149.60      4.98 o
   0   3   3     1849.42     1672.79     29.64 o
   1   3   3     2669.58     2457.86     46.57 o
   2   3   3      641.06      616.54     12.88 o
   3   3   3      639.80      672.12     11.32 o
   4   3   3     1445.00     1477.01     21.65 o
   5   3   3        4.21        3.74      0.91 o
   6   3   3      504.81      445.62     15.04 o
   7   3   3        7.23        3.56      1.40 o
   8   3   3        1.34       -1.35      2.65 o
   9   3   3        2.88        4.07      2.71 o
  -9   4   3        7.07       10.02      4.63 o
  -8   4   3        2.91        4.72      2.20 o
  -7   4   3       11.47        9.26      2.04 o
  -6   4   3       25.81       26.24      2.47 o
  -5   4   3       64.83       76.70      3.96 o
  -4   4   3      680.20      715.22     12.38 o
  -3   4   3      193.11      187.86      5.02 o
  -2   4   3        0.41        2.15      0.91 o
  -1   4   3     1580.40     1464.55     26.32 o
   0   4   3        0.38        1.80      1.01 o
   1   4   3      503.58      534.26     11.54 o
   2   4   3       90.23       76.19      2.68 o
   3   4   3       19.62       14.86      1.23 o
   4   4   3       88.14       87.27      4.58 o
   5   4   3       27.26       20.64      2.10 o
   6   4   3      115.66      105.75      3.51 o
   7   4   3       10.00        8.46      1.92 o
   8   4   3        0.30        6.59      1.96 o
  -9   5   3        0.28       -0.30      2.36 o
  -8   5   3        5.84        5.80      2.93 o
  -7   5   3        0.98        1.11      1.61 o
  -6   5   3        1.32        0.58      1.88 o
  -5   5   3       28.59       25.43      2.23 o
  -4   5   3       56.19       59.37      3.88 o
  -3   5   3      120.88      127.54      3.68 o
  -2   5   3     1580.66     1776.61     31.33 o
  -1   5   3       54.09       58.56      2.22 o
   0   5   3      463.63      542.98     10.67 o
   1   5   3       36.57       32.39      1.37 o
   2   5   3        0.01        2.65      2.00 o
   3   5   3        3.57        3.81      0.79 o
   4   5   3       28.23       31.77      2.20 o
   5   5   3        0.17       -0.31      1.22 o
   6   5   3       22.67       19.24      2.52 o
   7   5   3        0.00        1.97      1.36 o
   8   5   3       33.83       25.04      4.12 o
  -8   6   3        0.29        2.88      3.32 o
  -7   6   3        8.10        6.07      1.60 o
  -6   6   3        0.07        0.58      1.14 o
  -5   6   3       26.28       31.95      2.63 o
  -4   6   3      127.38      127.27      3.42 o
  -3   6   3     1448.00     1638.05     25.18 o
  -2   6   3      570.07      603.97     11.24 o
  -1   6   3      336.37      367.12     11.78 o
   0   6   3     1777.55     1838.45     31.52 o
   1   6   3       69.11       61.68      3.94 o
   2   6   3        1.95        1.00      0.73 o
   3   6   3      267.28      280.30      4.92 o
   4   6   3       42.95       45.15      3.56 o
   5   6   3       14.56       15.09      1.94 o
   6   6   3        1.34        4.29      1.62 o
   7   6   3       29.40       25.00      2.33 o
   8   6   3        0.02       10.48      5.34 o
  -8   7   3        2.60        4.38      1.86 o
  -7   7   3        0.98        1.23      0.97 o
  -6   7   3        7.93        6.70      1.56 o
  -5   7   3      129.36      126.83      4.22 o
  -4   7   3       17.05       21.98      1.84 o
  -3   7   3      212.70      214.63      4.54 o
  -2   7   3      258.69      286.71      4.94 o
  -1   7   3       51.25       54.07      2.31 o
   0   7   3     2409.48     2602.94     43.84 o
   1   7   3       29.11       18.77      2.77 o
   2   7   3        0.64        1.31      0.99 o
   3   7   3        3.97        3.95      1.20 o
   4   7   3        0.74        1.59      1.85 o
   5   7   3        0.56        1.40      1.76 o
   6   7   3        0.66        1.33      1.89 o
   7   7   3        2.89        2.98      1.72 o
   8   7   3        5.24        8.31      6.17 o
  -8   8   3       13.07       16.11      3.60 o
  -7   8   3        5.10        3.78      1.70 o
  -6   8   3       10.39       11.12      2.07 o
  -5   8   3       46.11       43.44      3.56 o
  -4   8   3      177.43      188.30      4.37 o
  -3   8   3        3.93        6.52      1.73 o
  -2   8   3        3.61        5.85      1.34 o
  -1   8   3      122.93      131.02      4.75 o
   0   8   3       32.48       34.49      1.59 o
   1   8   3      143.68      137.85      4.99 o
   2   8   3     1585.09     1664.50     38.22 o
   3   8   3       74.23       80.06      4.89 o
   4   8   3      144.79      147.54      5.35 o
   5   8   3      210.59      222.96      8.74 o
   6   8   3        0.99        2.12      1.13 o
   7   8   3        0.05        3.21      2.76 o
  -8   9   3        0.01        1.01      3.33 o
  -7   9   3       62.27       44.20      4.94 o
  -6   9   3       60.18       56.38      3.97 o
  -5   9   3       31.49       29.87      3.86 o
  -4   9   3        1.21        2.94      1.66 o
  -3   9   3        0.17       -0.78      1.16 o
  -2   9   3       39.37       38.53      2.99 o
  -1   9   3      162.10      176.24      4.06 o
   0   9   3       62.03       60.52      4.05 o
   1   9   3      104.21      104.17      3.63 o
   2   9   3      243.02      238.16      7.98 o
   3   9   3     1831.06     1915.08     32.93 o
   4   9   3       70.60       74.45      5.23 o
   5   9   3      140.02      150.00      9.98 o
   6   9   3        3.73        2.68      1.72 o
   7   9   3        0.01       -1.97      1.97 o
  -7  10   3        1.17        1.14      2.31 o
  -6  10   3       12.04       13.64      2.36 o
  -5  10   3       57.40       53.12      3.70 o
  -4  10   3       18.68       10.44      2.65 o
  -3  10   3        6.56        6.64      1.42 o
  -2  10   3      217.12      243.85      4.89 o
  -1  10   3       77.91       74.17      2.09 o
   0  10   3       78.43       80.12      2.96 o
   1  10   3     1046.13     1087.49     19.17 o
   2  10   3       85.77       81.24      3.51 o
   3  10   3       79.46       74.30      4.39 o
   4  10   3      164.45      159.29      7.55 o
   5  10   3        6.69        9.56      1.82 o
   6  10   3        5.85        4.96      3.06 o
   7  10   3        0.07       -1.84      2.01 o
  -7  11   3        0.16        8.38      6.39 o
  -6  11   3        0.09        0.35      1.46 o
  -5  11   3        0.06        1.69      1.18 o
  -4  11   3      132.64       99.03      6.33 o
  -3  11   3       10.14        8.19      1.72 o
  -2  11   3        6.14        4.47      1.53 o
  -1  11   3       54.55       63.27      4.33 o
   0  11   3      109.63      100.80      3.52 o
   1  11   3      362.33      378.25     11.70 o
   2  11   3       61.21       59.68      5.45 o
   3  11   3        2.01        1.34      1.61 o
   4  11   3       17.71       23.12      3.02 o
   5  11   3        1.91       -2.29      2.29 o
   6  11   3       14.35       15.93      2.26 o
  -6  12   3        0.02        3.43      3.19 o
  -5  12   3        7.68        9.82      2.45 o
  -4  12   3       25.18       22.63      2.19 o
  -3  12   3        1.19        0.33      1.27 o
  -2  12   3       14.77       20.51      2.80 o
  -1  12   3     1318.51     1389.51     51.06 o
   0  12   3        8.44        8.49      2.12 o
   1  12   3       95.79      102.17      4.08 o
   2  12   3        0.18        4.96      1.91 o
   3  12   3        0.00        1.77      1.90 o
   4  12   3        3.31        2.85      1.88 o
   5  12   3        0.02       -1.59      3.02 o
   6  12   3        0.71        5.15      4.00 o
  -5  13   3        7.98        4.56      1.91 o
  -4  13   3        1.00       -0.50      2.58 o
  -3  13   3      104.02      108.76      8.22 o
  -2  13   3       33.15       41.32      3.42 o
  -1  13   3        8.16        8.49      1.97 o
   0  13   3       15.39       17.11      2.47 o
   1  13   3       18.36       13.87      2.99 o
   2  13   3       10.89        9.25      2.09 o
   3  13   3        1.08       -1.55      1.55 o
   4  13   3       17.62       19.85      2.53 o
   5  13   3        6.10        2.00      2.82 o
  -5  14   3        4.69        5.61      4.54 o
  -4  14   3        2.55        1.43      2.05 o
  -3  14   3       11.62       11.45      2.41 o
  -2  14   3        2.54        7.60      3.33 o
  -1  14   3        0.27        1.64      2.85 o
   0  14   3        0.19        1.26      1.67 o
   1  14   3        5.89        8.11      2.04 o
   2  14   3       26.82       24.86      3.19 o
   3  14   3       10.01        9.66      3.42 o
   4  14   3        6.27       10.31      4.33 o
  -4  15   3        4.53        3.05      2.95 o
  -3  15   3       25.19       27.43      4.14 o
  -2  15   3        3.74        3.64      1.81 o
  -1  15   3        2.94        9.13      2.04 o
   0  15   3        7.76        9.86      2.06 o
   1  15   3        7.67        7.76      2.38 o
   2  15   3        2.70        3.00      1.92 o
   3  15   3        3.75        1.25      2.55 o
  -2  16   3       12.25       12.36      2.70 o
  -1  16   3        7.29        8.33      3.03 o
   0  16   3        6.15        8.24      2.51 o
   1  16   3        4.51        3.91      1.72 o
   2  16   3        0.21       -0.21      3.15 o
  -9   0   4        4.65        9.07      3.37 o
  -8   0   4        0.16       -1.55      2.63 o
  -7   0   4        1.31       -1.98      3.83 o
  -6   0   4        0.09        5.34      4.01 o
  -5   0   4      144.75      154.74      7.00 o
  -4   0   4       54.58       58.16     10.87 o
  -3   0   4      101.25      124.38      6.27 o
  -2   0   4      152.94      145.30      6.06 o
  -1   0   4      980.05      865.60     23.51 o
   0   0   4       57.67       50.67      2.67 o
   1   0   4      409.47      389.51     10.76 o
   2   0   4     5505.23     5231.57    124.64 o
   3   0   4      379.07      434.31     10.52 o
   4   0   4      135.64      137.73      7.58 o
   5   0   4      137.76      139.53      6.39 o
   6   0   4       26.78       28.71      4.68 o
   7   0   4       15.16       25.04      4.49 o
   8   0   4        1.23       -1.63      2.83 o
   9   0   4        3.03        2.47      4.17 o
  -9   1   4        0.40        2.53      2.28 o
  -8   1   4        0.06        2.33      2.29 o
  -7   1   4        2.61        4.86      2.40 o
  -6   1   4        5.49        5.88      3.07 o
  -5   1   4      170.68      198.60      4.73 o
  -4   1   4      194.99      220.95      5.85 o
  -3   1   4      194.05      208.59      5.19 o
  -2   1   4       36.45       39.05      1.54 o
  -1   1   4      293.04      286.97      5.86 o
   0   1   4     1793.71     1597.94     29.31 o
   1   1   4      800.34      869.80     15.11 o
   2   1   4     2458.57     2483.00     41.23 o
   3   1   4        6.15        4.26      0.63 o
   4   1   4      179.07      185.81      6.60 o
   5   1   4       11.53       10.63      1.97 o
   6   1   4        2.10        2.49      1.10 o
   7   1   4        9.34       16.73      2.90 o
   8   1   4        0.17        3.55      2.84 o
   9   1   4        1.12        3.14      2.40 o
  -9   2   4        9.08       13.82      2.85 o
  -8   2   4        2.32       10.18      2.21 o
  -7   2   4       44.08       55.15      3.63 o
  -6   2   4       71.91       76.79      3.26 o
  -5   2   4       15.47       11.15      1.83 o
  -4   2   4      100.98      103.96      3.74 o
  -3   2   4      932.46      875.81     15.95 o
  -2   2   4       96.92       94.30      3.69 o
  -1   2   4      445.02      418.48      8.52 o
   0   2   4       55.86       49.51      1.84 o
   1   2   4       62.31       46.30      1.78 o
   2   2   4      351.88      340.34      6.83 o
   3   2   4      194.28      224.23      5.93 o
   4   2   4     2714.60     2913.65     46.19 o
   5   2   4       23.50       23.27      1.87 o
   6   2   4       27.40       29.52      2.61 o
   7   2   4        2.18        1.89      2.16 o
   8   2   4        8.72        5.54      3.59 o
  -9   3   4        0.01       -1.67      2.25 o
  -8   3   4       42.63       50.76      4.64 o
  -7   3   4       61.97       63.48      3.72 o
  -6   3   4      142.47      135.11      5.23 o
  -5   3   4       91.21       71.68      4.74 o
  -4   3   4      259.73      248.74      5.31 o
  -3   3   4       34.56       25.09      1.73 o
  -2   3   4      797.94      747.14     17.26 o
  -1   3   4       19.59       19.32      0.91 o
   0   3   4      103.99       95.42      3.44 o
   1   3   4      220.35      233.13      5.06 o
   2   3   4      282.41      276.68      6.19 o
   3   3   4       44.72       39.23      2.77 o
   4   3   4      699.36      768.59     13.83 o
   5   3   4       62.19       53.44      4.25 o
   6   3   4      456.32      416.95     11.83 o
   7   3   4        0.69        1.40      1.48 o
   8   3   4       36.08       28.34      5.15 o
  -9   4   4       14.41       14.56      3.90 o
  -8   4   4       39.97       39.44      3.71 o
  -7   4   4       13.04       10.39      2.17 o
  -6   4   4       25.91       27.39      2.46 o
  -5   4   4       20.88       25.61      2.11 o
  -4   4   4      136.57      129.91      4.74 o
  -3   4   4        0.65        1.27      0.96 o
  -2   4   4        0.90        2.22      1.20 o
  -1   4   4      139.06      123.35      4.51 o
   0   4   4     1574.29     1527.95     26.62 o
   1   4   4      471.88      457.78     10.53 o
   2   4   4      775.88      788.74     15.00 o
   3   4   4       53.48       52.37      2.18 o
   4   4   4        5.76        6.69      1.19 o
   5   4   4      143.31      137.78      3.50 o
   6   4   4      310.06      336.50     11.46 o
   7   4   4        0.79       -0.32      1.63 o
   8   4   4       12.56        6.99      2.38 o
  -9   5   4        0.62        1.78      1.97 o
  -8   5   4        0.32       -1.71      1.71 o
  -7   5   4        0.14       -0.45      1.43 o
  -6   5   4       21.09       18.06      2.57 o
  -5   5   4      153.53      169.43      3.61 o
  -4   5   4        0.39        0.74      0.66 o
  -3   5   4       67.84       59.53      2.44 o
  -2   5   4     5909.24     6340.84    132.41 o
  -1   5   4     3809.23     3908.77     67.37 o
   0   5   4      634.15      687.03     13.33 o
   1   5   4       39.33       48.63      3.47 o
   2   5   4        1.35        5.04      1.52 o
   3   5   4       79.05       70.23      2.94 o
   4   5   4        6.63        4.89      1.11 o
   5   5   4       12.81       17.10      1.79 o
   6   5   4       26.35       26.60      3.51 o
   7   5   4        4.37        4.04      1.70 o
   8   5   4       54.17       62.76      9.65 o
  -8   6   4        3.45        1.90      2.02 o
  -7   6   4        0.23        3.24      1.61 o
  -6   6   4        5.65        8.14      1.60 o
  -5   6   4       11.94       13.27      1.33 o
  -4   6   4      180.51      168.95      5.93 o
  -3   6   4     1203.11     1239.78     19.47 o
  -2   6   4      310.93      326.90     12.11 o
  -1   6   4      211.74      197.82      5.35 o
   0   6   4     1245.88     1361.90     23.48 o
   1   6   4        6.67        7.21      0.77 o
   2   6   4       66.02       65.57      2.84 o
   3   6   4       13.69       17.79      2.50 o
   4   6   4        1.68        7.68      1.61 o
   5   6   4       15.47       17.22      1.88 o
   6   6   4        0.17        3.62      1.64 o
   7   6   4       14.06       15.10      1.95 o
   8   6   4       10.66       14.84      4.23 o
  -8   7   4        0.08        0.40      1.86 o
  -7   7   4        0.40        2.19      1.72 o
  -6   7   4        9.05       11.04      1.86 o
  -5   7   4        0.00        1.31      1.13 o
  -4   7   4        2.18        2.22      1.27 o
  -3   7   4       37.69       47.35      3.16 o
  -2   7   4      310.98      367.74      6.04 o
  -1   7   4      249.33      273.10      4.27 o
   0   7   4      378.71      357.13      5.43 o
   1   7   4       45.41       52.84      2.26 o
   2   7   4      118.96      113.04      3.25 o
   3   7   4        1.45        2.01      1.87 o
   4   7   4       43.51       36.83      3.33 o
   5   7   4       39.28       37.66      3.68 o
   6   7   4       46.88       48.02      3.41 o
   7   7   4       18.03       14.68      3.58 o
   8   7   4        0.06        7.15      7.81 o
  -8   8   4        5.35        8.28      3.21 o
  -7   8   4        2.88        1.67      2.05 o
  -6   8   4       28.19       27.08      2.58 o
  -5   8   4      122.15      121.63      4.53 o
  -4   8   4       46.42       39.59      3.08 o
  -3   8   4        0.00        0.79      0.88 o
  -2   8   4      108.74      116.37      3.53 o
  -1   8   4      107.06       83.33      5.68 o
   0   8   4       50.23       49.55      3.35 o
   1   8   4       48.49       49.22      3.46 o
   2   8   4      744.76      754.12     32.33 o
   3   8   4        6.37        6.21      1.59 o
   4   8   4      191.02      196.13      7.28 o
   5   8   4      369.09      382.65     16.47 o
   6   8   4        8.73        9.19      1.87 o
   7   8   4       26.08       28.61      3.29 o
  -8   9   4        9.57       14.89      5.76 o
  -7   9   4       16.07        9.82      2.21 o
  -6   9   4       52.47       40.32      3.96 o
  -5   9   4        1.94       -0.48      1.14 o
  -4   9   4       10.90       11.24      1.98 o
  -3   9   4        2.44        1.66      1.48 o
  -2   9   4        3.68        3.86      1.32 o
  -1   9   4        2.23        1.30      1.32 o
   0   9   4        0.61        1.39      1.39 o
   1   9   4        0.92        1.60      1.02 o
   2   9   4       45.40       48.60      3.80 o
   3   9   4      375.33      383.98     13.35 o
   4   9   4      402.06      423.56     15.00 o
   5   9   4       11.11       10.98      2.41 o
   6   9   4       18.58       21.55      2.63 o
   7   9   4        2.07        0.54      1.54 o
  -7  10   4       10.09       13.17      3.18 o
  -6  10   4        0.59        1.15      1.76 o
  -5  10   4       27.86       26.16      2.70 o
  -4  10   4       19.55       15.28      2.08 o
  -3  10   4      121.89      107.98      3.89 o
  -2  10   4        2.35        2.92      1.43 o
  -1  10   4        3.61        7.03      2.57 o
   0  10   4       13.08       13.02      1.96 o
   1  10   4       79.85       78.59      2.30 o
   2  10   4      250.05      257.79      7.93 o
   3  10   4      235.53      264.80      8.48 o
   4  10   4       54.85       53.97      3.53 o
   5  10   4        2.28        3.91      1.87 o
   6  10   4       39.24       37.17      3.94 o
   7  10   4        0.11        1.28      1.94 o
  -7  11   4        0.39        0.94      2.45 o
  -6  11   4        0.45        0.96      1.99 o
  -5  11   4       24.06       17.29      2.50 o
  -4  11   4       96.16       70.21      4.60 o
  -3  11   4       87.63       73.15      2.99 o
  -2  11   4       66.07       66.76      4.63 o
  -1  11   4       27.44       29.42      2.62 o
   0  11   4      287.74      314.73      9.67 o
   1  11   4     1823.10     1925.33     51.71 o
   2  11   4       22.42       21.08      2.77 o
   3  11   4       48.53       68.26      6.02 o
   4  11   4        4.56        5.32      1.98 o
   5  11   4        9.25       10.28      2.64 o
   6  11   4        8.88        6.17      2.03 o
  -6  12   4        1.18        2.38      2.37 o
  -5  12   4        3.28       -0.39      1.63 o
  -4  12   4       29.34       31.09      2.30 o
  -3  12   4       21.68       26.32      2.65 o
  -2  12   4      145.61      121.69      5.69 o
  -1  12   4      439.73      461.60     16.15 o
   0  12   4       75.22       72.37      4.01 o
   1  12   4        8.98       10.10      2.06 o
   2  12   4        3.87        6.15      1.60 o
   3  12   4       59.39       71.32      5.33 o
   4  12   4        2.65        4.20      2.95 o
   5  12   4        5.91        5.02      2.29 o
   6  12   4        2.31        5.76      2.26 o
  -5  13   4       13.74       11.93      3.89 o
  -4  13   4        2.87        2.58      1.54 o
  -3  13   4        3.04       10.35      2.77 o
  -2  13   4        2.65        1.36      1.53 o
  -1  13   4        0.00        0.35      1.50 o
   0  13   4        0.90       -1.49      1.81 o
   1  13   4        4.50        2.93      2.22 o
   2  13   4       14.77       18.56      2.39 o
   3  13   4        0.04        4.45      2.81 o
   4  13   4        0.03        1.41      2.50 o
   5  13   4       13.31       13.88      2.92 o
  -5  14   4        2.62        3.47      2.19 o
  -4  14   4        0.10        0.71      2.02 o
  -3  14   4       22.47       24.52      2.55 o
  -2  14   4       12.42       13.52      2.94 o
  -1  14   4       16.74       16.70      2.57 o
   0  14   4        9.25       10.62      1.83 o
   1  14   4       13.66        7.14      2.12 o
   2  14   4        0.44       -0.25      3.53 o
   3  14   4        2.07        3.46      2.05 o
   4  14   4        4.21        7.57      3.54 o
  -3  15   4        7.29        9.77      3.08 o
  -2  15   4        0.19        1.88      2.17 o
  -1  15   4        0.91        3.39      2.12 o
   0  15   4       16.10       20.91      2.54 o
   1  15   4        8.55        5.46      1.64 o
   2  15   4        0.32        3.70      2.22 o
   3  15   4        2.55        5.53      2.23 o
  -2  16   4       12.46        7.18      3.16 o
  -1  16   4        3.37        9.60      2.53 o
   0  16   4        0.10        3.19      1.74 o
   1  16   4        6.00        8.40      2.90 o
  -9   1   5        0.04        4.65      2.34 o
  -8   1   5        0.99       -2.05      2.05 o
  -7   1   5        4.72        4.82      2.29 o
  -6   1   5       14.49       16.92      1.69 o
  -5   1   5      396.86      441.08      9.19 o
  -4   1   5      477.44      565.21      9.19 o
  -3   1   5      149.02      144.69      4.16 o
  -2   1   5     2578.10     2623.61     48.34 o
  -1   1   5      178.55      157.88      3.48 o
   0   1   5       74.32       82.09      2.94 o
   1   1   5      755.85      661.40     13.05 o
   2   1   5      406.44      373.20      7.23 o
   3   1   5      142.70      113.32      3.14 o
   4   1   5       81.31       72.93      2.90 o
   5   1   5       66.78       59.42      4.77 o
   6   1   5        7.84       10.90      1.69 o
   7   1   5        3.57        3.83      1.45 o
   8   1   5        2.65        4.12      2.00 o
  -9   2   5        2.87       -0.93      2.25 o
  -8   2   5        1.45        5.45      1.82 o
  -7   2   5      139.26      136.40      6.92 o
  -6   2   5        0.64        4.09      1.71 o
  -5   2   5       71.07       68.35      4.50 o
  -4   2   5        9.61        8.83      1.21 o
  -3   2   5      236.47      228.88      6.39 o
  -2   2   5      824.16      769.07     15.23 o
  -1   2   5       86.05       63.60      2.38 o
   0   2   5      195.61      171.82      3.55 o
   1   2   5       25.33       13.11      0.85 o
   2   2   5      463.02      468.39      9.50 o
   3   2   5     1669.39     1818.42     32.01 o
   4   2   5       22.74       25.26      2.04 o
   5   2   5       13.02       16.30      1.46 o
   6   2   5       31.65       33.24      2.95 o
   7   2   5        4.28        4.24      1.46 o
   8   2   5        0.28       -1.51      2.38 o
  -9   3   5       45.45       31.51      7.14 o
  -8   3   5       16.28       13.81      2.96 o
  -7   3   5        0.01        0.66      0.91 o
  -6   3   5        3.63        2.70      1.07 o
  -5   3   5       29.87       34.94      2.65 o
  -4   3   5        1.54        1.65      0.90 o
  -3   3   5      228.28      230.89      6.14 o
  -2   3   5        1.44        3.60      0.82 o
  -1   3   5      547.40      507.98     10.92 o
   0   3   5      938.97      845.58     14.89 o
   1   3   5      787.34      779.84     15.06 o
   2   3   5       51.02       52.39      4.08 o
   3   3   5      216.86      205.17      9.89 o
   4   3   5       49.21       47.27      3.20 o
   5   3   5       91.49       92.82      3.33 o
   6   3   5      193.48      181.55      6.45 o
   7   3   5        5.70        4.09      1.57 o
   8   3   5        2.47        5.95      3.04 o
  -9   4   5        4.45       10.68      2.70 o
  -8   4   5       22.31       23.64      3.81 o
  -7   4   5        0.85        1.84      1.41 o
  -6   4   5       16.11       19.06      2.35 o
  -5   4   5       30.39       31.50      2.42 o
  -4   4   5      385.14      365.73      6.03 o
  -3   4   5      161.53      167.23      5.01 o
  -2   4   5       67.47       47.05      3.58 o
  -1   4   5      742.33      757.51     17.28 o
   0   4   5     1022.10     1023.97     17.64 o
   1   4   5      509.26      576.81     10.04 o
   2   4   5      594.40      642.70     12.26 o
   3   4   5       53.01       52.40      2.37 o
   4   4   5       25.41       30.77      2.32 o
   5   4   5      226.27      234.87      7.31 o
   6   4   5      152.65      149.61      5.19 o
   7   4   5        1.01        0.65      1.40 o
   8   4   5       38.17       25.23      5.59 o
  -9   5   5        0.14        3.09      2.76 o
  -8   5   5        3.09        3.60      2.11 o
  -7   5   5        6.10        3.56      1.58 o
  -6   5   5       90.00       82.59      3.04 o
  -5   5   5        4.50        4.29      1.32 o
  -4   5   5       10.99       12.94      2.10 o
  -3   5   5      602.52      622.42     10.39 o
  -2   5   5       13.57       12.36      1.15 o
  -1   5   5     3212.30     3302.79     60.82 o
   0   5   5      762.91      827.25     15.02 o
   1   5   5        6.51        4.46      1.26 o
   2   5   5       29.58       31.98      1.81 o
   3   5   5      213.97      184.59      4.06 o
   4   5   5        0.00       -0.38      1.08 o
   5   5   5        0.03        1.12      1.46 o
   6   5   5        6.05        5.13      1.25 o
   7   5   5       41.62       32.59      4.19 o
   8   5   5       35.06       44.17      7.77 o
  -8   6   5        4.64        6.03      2.21 o
  -7   6   5       10.15       10.94      1.87 o
  -6   6   5        1.20        3.75      1.38 o
  -5   6   5        1.84        0.53      0.94 o
  -4   6   5       69.70       78.35      4.06 o
  -3   6   5        5.08        5.53      1.43 o
  -2   6   5       15.44       11.51      2.01 o
  -1   6   5      171.82      179.70      5.35 o
   0   6   5     4080.21     4704.97     79.63 o
   1   6   5      207.14      232.24      7.11 o
   2   6   5        4.00        5.59      1.81 o
   3   6   5       15.14       19.44      2.21 o
   4   6   5        3.97        5.15      1.51 o
   5   6   5        0.06        1.11      1.58 o
   6   6   5        6.86        9.38      2.42 o
   7   6   5       33.81       30.63      4.18 o
   8   6   5       18.28       25.59      6.16 o
  -8   7   5        0.79        1.11      3.25 o
  -7   7   5        0.68        1.07      1.04 o
  -6   7   5       24.64       23.82      3.11 o
  -5   7   5        0.00        0.88      1.28 o
  -4   7   5      108.96      118.79      6.51 o
  -3   7   5      210.07      223.36      6.05 o
  -2   7   5      491.16      559.50      8.85 o
  -1   7   5        1.83        5.50      1.06 o
   0   7   5       13.37       14.86      2.28 o
   1   7   5        6.52        2.66      1.44 o
   2   7   5      612.14      658.95     13.14 o
   3   7   5        0.00       -1.29      1.29 o
   4   7   5        6.91        3.78      1.97 o
   5   7   5       28.31       24.18      3.48 o
   6   7   5       22.30       24.53      2.37 o
   7   7   5       54.92       43.68      4.67 o
  -8   8   5        1.12        2.05      4.30 o
  -7   8   5       30.02       21.34      3.35 o
  -6   8   5        8.69        8.64      1.52 o
  -5   8   5       62.10       57.27      2.45 o
  -4   8   5        0.00        0.13      1.28 o
  -3   8   5       38.90       37.02      2.83 o
  -2   8   5        1.32        2.93      1.05 o
  -1   8   5       32.72       27.72      2.22 o
   0   8   5        2.34        0.61      1.04 o
   1   8   5      136.69      151.53      3.71 o
   2   8   5      463.08      474.23     16.11 o
   3   8   5       69.38       62.07      4.51 o
   4   8   5       16.55       18.88      2.34 o
   5   8   5      293.34      313.85     13.59 o
   6   8   5       10.20       10.44      2.26 o
   7   8   5       21.51       19.40      2.72 o
  -7   9   5        6.65        8.31      2.49 o
  -6   9   5        7.22        3.95      1.32 o
  -5   9   5       57.96       55.52      3.53 o
  -4   9   5       17.54       16.99      1.99 o
  -3   9   5        1.07        0.36      1.34 o
  -2   9   5        4.38        4.51      1.64 o
  -1   9   5        6.76        6.02      1.48 o
   0   9   5      170.00      163.76      5.37 o
   1   9   5       53.91       53.07      4.02 o
   2   9   5       76.30       73.37      4.13 o
   3   9   5      288.77      288.53      9.70 o
   4   9   5       27.49       29.75      3.46 o
   5   9   5        4.61        4.23      2.01 o
   6   9   5       32.70       31.40      4.60 o
   7   9   5        0.41       -0.59      2.54 o
  -7  10   5        0.14        1.12      2.16 o
  -6  10   5       16.05       12.05      2.71 o
  -5  10   5        9.89        7.83      2.12 o
  -4  10   5       84.70       67.72      3.16 o
  -3  10   5        0.00        3.66      1.29 o
  -2  10   5        1.70        6.78      1.30 o
  -1  10   5       12.96       12.50      1.58 o
   0  10   5       36.31       33.24      2.69 o
   1  10   5      125.96      118.47      4.20 o
   2  10   5       13.82       16.49      2.57 o
   3  10   5      514.96      566.03     19.71 o
   4  10   5       36.06       40.15      3.23 o
   5  10   5       65.22       73.34      5.81 o
   6  10   5       15.09       13.97      2.60 o
  -7  11   5        0.97       -1.03      3.12 o
  -6  11   5        1.03        5.27      2.03 o
  -5  11   5       13.36       14.09      2.56 o
  -4  11   5        6.18        5.36      1.37 o
  -3  11   5      110.13      104.67      4.47 o
  -2  11   5       77.42       72.91      3.79 o
  -1  11   5       11.81       15.05      1.92 o
   0  11   5       19.28       16.56      2.16 o
   1  11   5      430.91      418.49     13.06 o
   2  11   5       52.48       51.00      2.91 o
   3  11   5      104.55      105.09      7.15 o
   4  11   5       14.39       13.34      2.23 o
   5  11   5        0.42       -1.14      3.11 o
   6  11   5        0.40        1.49      1.89 o
  -6  12   5        0.25        1.24      3.54 o
  -5  12   5        0.40        3.34      2.21 o
  -4  12   5        2.57        2.81      1.51 o
  -3  12   5        0.01        2.86      1.91 o
  -2  12   5      217.79      154.02      6.91 o
  -1  12   5       18.31       15.67      2.35 o
   0  12   5        0.26       -1.36      1.43 o
   1  12   5       15.41       13.74      2.01 o
   2  12   5       45.80       37.51      2.87 o
   3  12   5       18.16       28.95      3.24 o
   4  12   5       32.07       36.96      5.10 o
   5  12   5        2.14        4.61      3.34 o
  -5  13   5        0.00        4.83      4.49 o
  -4  13   5        0.00        3.47      3.19 o
  -3  13   5        0.72        3.16      1.60 o
  -2  13   5        2.33        2.25      1.31 o
  -1  13   5        7.79        7.38      1.85 o
   0  13   5       26.55       26.85      2.34 o
   1  13   5        9.14        8.30      1.91 o
   2  13   5       15.51       21.23      2.81 o
   3  13   5       45.41       41.49      5.72 o
   4  13   5        0.01        3.84      2.54 o
   5  13   5        1.54        3.26      3.30 o
  -4  14   5        1.38        0.96      2.28 o
  -3  14   5        9.95        5.30      2.05 o
  -2  14   5       29.71       24.93      3.67 o
  -1  14   5       43.20       40.23      3.12 o
   0  14   5        0.68        1.32      1.98 o
   1  14   5        1.43        0.54      2.09 o
   2  14   5        9.84        8.31      2.61 o
   3  14   5        5.04        7.17      2.77 o
   4  14   5        0.01        1.09      4.83 o
  -3  15   5        5.14        4.55      2.53 o
  -2  15   5        3.15        3.11      2.12 o
  -1  15   5       16.30       15.46      2.63 o
   0  15   5       23.02       29.68      3.25 o
   1  15   5        1.84        1.68      1.55 o
   2  15   5        6.32        7.47      2.15 o
   3  15   5        4.86        7.13      2.05 o
  -1  16   5        6.82        8.88      2.08 o
   0  16   5        3.40        2.78      1.82 o
   1  16   5        0.98        4.81      2.75 o
  -9   0   6        1.87        5.41      6.22 o
  -8   0   6       10.43       15.48      3.23 o
  -7   0   6        0.59       -2.52      2.52 o
  -6   0   6        3.88        2.16      1.63 o
  -5   0   6      102.03      104.04      7.45 o
  -4   0   6      327.51      325.83      7.67 o
  -3   0   6     4257.96     4676.23    115.70 o
  -2   0   6     3962.46     3811.44    102.33 o
  -1   0   6      373.37      340.49      9.72 o
   0   0   6     5962.18     5731.00    140.36 o
   1   0   6     1594.31     1670.41     39.68 o
   2   0   6      108.17      110.09      4.25 o
   3   0   6       51.37       44.34      2.65 o
   4   0   6      449.02      445.87     12.14 o
   5   0   6       32.06       30.86      3.60 o
   6   0   6        3.56        2.00      2.43 o
   7   0   6       49.37       59.37      8.45 o
   8   0   6        4.04        5.64      4.60 o
  -9   1   6        0.17        3.03      4.16 o
  -8   1   6        2.06        3.05      2.42 o
  -7   1   6        0.07        5.37      3.29 o
  -6   1   6       23.23       28.76      2.69 o
  -5   1   6      741.16      774.62     16.73 o
  -4   1   6       39.78       40.92      1.74 o
  -3   1   6      270.32      302.99      8.21 o
  -2   1   6      266.85      230.31      4.80 o
  -1   1   6     1258.48     1325.88     23.81 o
   0   1   6     1130.44     1133.38     19.83 o
   1   1   6      132.67      126.36      4.61 o
   2   1   6       88.48       95.71      2.67 o
   3   1   6        0.19       -0.24      1.16 o
   4   1   6       24.59       30.58      2.17 o
   5   1   6      173.49      191.03      4.20 o
   6   1   6       75.57       64.92      3.50 o
   7   1   6       15.06       13.51      2.05 o
   8   1   6        4.44        4.60      2.37 o
  -9   2   6       17.70       25.81      4.04 o
  -8   2   6       39.44       48.98      4.43 o
  -7   2   6       30.70       11.75      5.92 o
  -6   2   6      165.99      156.85      5.65 o
  -5   2   6       32.02       32.55      2.55 o
  -4   2   6       81.12       86.09      3.16 o
  -3   2   6      341.04      324.54     13.31 o
  -2   2   6      114.07      115.97      4.14 o
  -1   2   6      573.23      634.70     12.79 o
   0   2   6      161.21      131.90      4.46 o
   1   2   6      189.98      198.19      4.15 o
   2   2   6       82.69       95.89      2.63 o
   3   2   6      282.75      266.75      4.28 o
   4   2   6       21.69       29.20      2.25 o
   5   2   6       50.73       45.76      3.90 o
   6   2   6        0.11       -0.22      1.58 o
   7   2   6        1.18        1.74      1.46 o
   8   2   6        0.78        2.25      3.24 o
  -9   3   6       29.95       22.19      5.27 o
  -8   3   6       55.13       55.98      4.97 o
  -7   3   6       20.12       21.60      2.92 o
  -6   3   6       12.00       12.58      1.68 o
  -5   3   6       17.75       13.87      1.81 o
  -4   3   6       30.18       28.16      1.58 o
  -3   3   6        0.04        1.39      1.21 o
  -2   3   6        0.33        3.15      0.76 o
  -1   3   6      760.79      682.26     13.68 o
   0   3   6      105.33      110.31      3.91 o
   1   3   6      137.27      157.58      4.46 o
   2   3   6     1735.48     1843.21     31.37 o
   3   3   6      326.87      359.80      5.55 o
   4   3   6       52.39       49.71      4.09 o
   5   3   6      181.16      182.66      5.92 o
   6   3   6       57.89       60.02      3.63 o
   7   3   6        0.02       -0.22      1.13 o
   8   3   6        0.04       -2.34      2.34 o
  -9   4   6       49.75       47.94      7.32 o
  -8   4   6        0.04        5.23      2.34 o
  -7   4   6       80.58       68.66      5.18 o
  -6   4   6       60.99       53.60      4.96 o
  -5   4   6       30.01       28.68      2.26 o
  -4   4   6      125.49      114.58      2.60 o
  -3   4   6      206.43      189.48      7.31 o
  -2   4   6      232.88      218.75      6.56 o
  -1   4   6       91.00       91.03      2.63 o
   0   4   6      676.89      724.76     12.88 o
   1   4   6     3977.95     4300.96     71.49 o
   2   4   6       54.02       43.78      3.36 o
   3   4   6       17.01       18.08      2.40 o
   4   4   6        5.84        5.89      1.31 o
   5   4   6       40.56       38.16      3.47 o
   6   4   6        7.44        6.08      1.41 o
   7   4   6       17.61       16.40      2.40 o
   8   4   6       12.24        8.49      4.08 o
  -9   5   6        0.62       -7.51      7.51 o
  -8   5   6       20.22       19.40      3.12 o
  -7   5   6       84.55       89.42      5.93 o
  -6   5   6      101.86       99.25      3.42 o
  -5   5   6       12.50       10.85      1.20 o
  -4   5   6        7.01        7.76      1.92 o
  -3   5   6      175.77      193.51      7.51 o
  -2   5   6      259.61      230.99      6.79 o
  -1   5   6      589.76      705.55     12.36 o
   0   5   6       95.87       96.58      2.89 o
   1   5   6       90.56       79.30      2.41 o
   2   5   6      208.04      250.91      6.40 o
   3   5   6       14.87       17.71      2.37 o
   4   5   6        0.14        1.37      1.52 o
   5   5   6        0.52        3.10      1.91 o
   6   5   6        1.58        2.83      0.86 o
   7   5   6       37.83       31.46      4.24 o
   8   5   6       35.33       21.10      9.41 o
  -8   6   6        0.51       -0.10      1.57 o
  -7   6   6        0.02       -0.10      0.90 o
  -6   6   6       41.10       45.95      2.73 o
  -5   6   6        0.55        1.71      0.93 o
  -4   6   6      207.90      221.91      7.76 o
  -3   6   6        1.08        2.65      1.29 o
  -2   6   6      163.18      171.35      6.66 o
  -1   6   6       19.16        9.09      1.43 o
   0   6   6        2.30        8.35      1.38 o
   1   6   6        9.96        9.62      1.64 o
   2   6   6       85.90       82.28      4.56 o
   3   6   6        5.20        9.35      1.84 o
   4   6   6        0.33        2.64      1.40 o
   5   6   6       17.71       21.73      3.29 o
   6   6   6        3.06        4.83      2.05 o
   7   6   6        3.50        2.36      2.14 o
   8   6   6        2.76        8.98      3.14 o
  -8   7   6        7.70       14.43      3.27 o
  -7   7   6        0.00        0.54      1.64 o
  -6   7   6       58.68       62.38      3.25 o
  -5   7   6       66.22       65.99      5.08 o
  -4   7   6        5.39       16.47      2.19 o
  -3   7   6      169.67      172.92      6.33 o
  -2   7   6       15.22       21.48      2.03 o
  -1   7   6      132.01      147.04      5.48 o
   0   7   6        6.09        5.23      1.31 o
   1   7   6        2.54        4.65      1.34 o
   2   7   6      466.97      508.83     11.11 o
   3   7   6       36.32       38.11      3.35 o
   4   7   6        0.87        2.54      1.65 o
   5   7   6       47.15       46.15      4.66 o
   6   7   6        6.66        8.68      1.58 o
   7   7   6       63.63       59.18      6.09 o
  -8   8   6       14.72       13.62      4.21 o
  -7   8   6        0.82       -0.81      1.51 o
  -6   8   6        0.48        2.38      2.13 o
  -5   8   6       29.55       21.28      3.03 o
  -4   8   6       74.49       83.26      5.04 o
  -3   8   6        3.23        8.06      1.63 o
  -2   8   6        7.21        6.57      1.59 o
  -1   8   6        0.29        1.45      1.15 o
   0   8   6      128.16      150.24      3.37 o
   1   8   6       92.75       94.58      3.63 o
   2   8   6        0.42        0.25      1.40 o
   3   8   6       38.80       36.27      3.65 o
   4   8   6      102.07       95.93      3.84 o
   5   8   6      194.76      214.44     14.06 o
   6   8   6       16.27       15.84      2.57 o
   7   8   6        7.55        3.32      2.24 o
  -7   9   6        1.16        1.94      2.52 o
  -6   9   6       39.79       38.79      3.12 o
  -5   9   6       38.96       46.45      3.37 o
  -4   9   6        5.20        6.97      1.68 o
  -3   9   6       68.36       73.06      5.12 o
  -2   9   6        4.15        5.98      1.66 o
  -1   9   6       37.14       31.27      2.70 o
   0   9   6       93.75       89.61      3.81 o
   1   9   6        2.34        5.32      1.60 o
   2   9   6        1.05        2.97      2.67 o
   3   9   6      502.18      519.88     15.63 o
   4   9   6      183.64      185.56      8.28 o
   5   9   6      111.75       99.42      6.76 o
   6   9   6        0.95       -2.27      2.27 o
   7   9   6        8.63        6.27      2.76 o
  -7  10   6        0.02        3.43      6.81 o
  -6  10   6       11.59        9.93      2.37 o
  -5  10   6       17.56       17.23      2.43 o
  -4  10   6      166.25      152.36      7.83 o
  -3  10   6       16.81       18.62      2.32 o
  -2  10   6       21.73       25.51      2.43 o
  -1  10   6      135.46      132.45      5.26 o
   0  10   6       17.66       17.30      2.03 o
   1  10   6       93.63       84.35      3.81 o
   2  10   6        6.74        6.25      1.63 o
   3  10   6      341.49      336.99     12.94 o
   4  10   6       37.88       40.84      3.87 o
   5  10   6       62.12       60.40      4.84 o
   6  10   6        9.27        9.60      2.43 o
  -6  11   6        0.05       -0.37      2.03 o
  -5  11   6        0.36        1.03      1.58 o
  -4  11   6       15.64       13.42      2.80 o
  -3  11   6        0.26        3.43      1.32 o
  -2  11   6       53.66       53.72      3.02 o
  -1  11   6      101.45       93.51      3.18 o
   0  11   6       41.28       33.79      3.18 o
   1  11   6        7.32        4.33      2.47 o
   2  11   6       15.93       11.13      1.79 o
   3  11   6       28.31       36.15      3.35 o
   4  11   6        9.17       13.89      2.36 o
   5  11   6        0.24        3.98      2.48 o
   6  11   6       19.67       18.96      3.26 o
  -6  12   6        0.08        3.21      3.21 o
  -5  12   6        2.68        2.27      1.80 o
  -4  12   6        0.26        1.02      1.34 o
  -3  12   6       62.35       51.69      3.43 o
  -2  12   6       30.77       23.36      3.32 o
  -1  12   6       12.06        9.73      1.83 o
   0  12   6       10.05       11.14      2.04 o
   1  12   6       49.95       57.12      4.28 o
   2  12   6        5.34        2.24      1.53 o
   3  12   6       12.53       10.46      1.85 o
   4  12   6       14.83       16.40      2.34 o
   5  12   6        9.30        3.08      1.76 o
  -5  13   6       13.57       21.98      3.36 o
  -4  13   6       11.71       11.80      2.55 o
  -3  13   6       28.74       31.71      3.14 o
  -2  13   6        6.61        8.56      1.67 o
  -1  13   6        3.27        4.78      1.89 o
   0  13   6      203.10      175.20     11.08 o
   1  13   6       76.22       74.39      5.72 o
   2  13   6       19.15       20.04      2.29 o
   3  13   6        6.92       11.47      2.12 o
   4  13   6        6.38        7.93      1.97 o
  -4  14   6        0.35        1.35      2.52 o
  -3  14   6        3.79        5.20      2.93 o
  -2  14   6        8.18        7.49      2.78 o
  -1  14   6        4.52        5.64      2.02 o
   0  14   6        0.05        3.05      1.69 o
   1  14   6        8.13       12.44      4.08 o
   2  14   6       66.41       73.82      7.40 o
   3  14   6        0.62       -0.91      2.01 o
   4  14   6        0.67        1.11      2.97 o
  -3  15   6        5.30        5.36      2.73 o
  -2  15   6        1.11        5.21      2.61 o
  -1  15   6       17.00       22.42      2.72 o
   0  15   6       28.25       28.07      3.62 o
   1  15   6        1.53        6.19      4.49 o
   2  15   6       20.35       25.60      6.15 o
   0  16   6       16.42       18.58      9.23 o
  -9   1   7        0.04        1.84      5.23 o
  -8   1   7        4.58        4.00      2.12 o
  -7   1   7        4.00        3.90      1.83 o
  -6   1   7       17.81       18.82      2.14 o
  -5   1   7      477.79      554.62     17.51 o
  -4   1   7      662.46      666.75     10.67 o
  -3   1   7      483.63      550.73      9.96 o
  -2   1   7      634.97      668.18     12.86 o
  -1   1   7       27.17       24.01      1.08 o
   0   1   7     1430.64     1306.70     22.85 o
   1   1   7        0.54        1.44      1.22 o
   2   1   7      259.55      261.45      6.65 o
   3   1   7      210.73      223.99      8.42 o
   4   1   7       37.08       39.31      2.98 o
   5   1   7       55.81       51.34      4.71 o
   6   1   7       10.43        6.72      1.82 o
   7   1   7        3.57        3.30      1.37 o
   8   1   7        4.63        6.98      2.37 o
  -9   2   7        4.51        1.87      2.43 o
  -8   2   7       15.69       14.28      3.07 o
  -7   2   7        7.42        5.18      1.43 o
  -6   2   7       24.29       24.36      2.26 o
  -5   2   7       69.67       83.60      3.71 o
  -4   2   7      336.27      370.22      7.36 o
  -3   2   7      121.95      124.96      3.53 o
  -2   2   7       10.76       10.63      0.83 o
  -1   2   7      703.83      723.80     14.53 o
   0   2   7      254.61      294.00      5.93 o
   1   2   7      214.87      189.27      4.91 o
   2   2   7      349.69      322.45      9.01 o
   3   2   7        0.05        1.97      1.12 o
   4   2   7      307.41      363.58     11.99 o
   5   2   7       29.28       27.00      2.49 o
   6   2   7        0.97        2.89      2.50 o
   7   2   7        6.01        7.05      1.65 o
   8   2   7        3.20       -1.88      2.42 o
  -9   3   7       36.31       37.70      7.02 o
  -8   3   7       58.67       55.15      9.18 o
  -7   3   7      101.06      101.31      7.57 o
  -6   3   7        9.07        7.71      1.43 o
  -5   3   7        3.94        1.75      1.13 o
  -4   3   7       23.30       22.28      2.10 o
  -3   3   7       28.60       35.59      1.64 o
  -2   3   7       21.34       21.74      1.66 o
  -1   3   7      546.32      510.09      9.30 o
   0   3   7      142.21      151.86      4.06 o
   1   3   7      412.19      473.86      8.09 o
   2   3   7      631.04      640.24     10.06 o
   3   3   7     1349.36     1454.87     26.80 o
   4   3   7       92.95       90.38      4.17 o
   5   3   7       20.83       20.17      1.93 o
   6   3   7       56.61       59.41      3.20 o
   7   3   7        0.44        0.87      1.54 o
   8   3   7        0.11        3.58      3.02 o
  -9   4   7        0.20       -3.60      3.60 o
  -8   4   7        0.44        3.82      2.87 o
  -7   4   7      171.15      171.64     11.99 o
  -6   4   7      302.81      311.90      9.08 o
  -5   4   7       62.01       64.85      3.11 o
  -4   4   7      156.53      167.91      3.91 o
  -3   4   7      165.99      154.86      6.06 o
  -2   4   7      139.37      131.13      3.97 o
  -1   4   7       15.21       10.56      1.40 o
   0   4   7        2.96        1.20      1.53 o
   1   4   7     1596.09     1688.85     28.96 o
   2   4   7      120.70      102.87      4.43 o
   3   4   7        9.76        5.21      1.40 o
   4   4   7       46.88       47.53      4.37 o
   5   4   7       28.85       26.49      2.40 o
   6   4   7       16.32       12.74      2.26 o
   7   4   7       38.03       29.60      4.37 o
   8   4   7       22.61       19.10      5.04 o
  -8   5   7        6.05        6.36      2.71 o
  -6   5   7       10.08        9.17      1.58 o
  -5   5   7      145.90      135.53      4.71 o
  -4   5   7       71.70       66.67      4.56 o
  -3   5   7       78.10       75.17      5.70 o
  -2   5   7      113.90      104.33      4.31 o
  -1   5   7      260.43      280.84      7.30 o
   0   5   7      285.94      302.47      7.81 o
   1   5   7      308.17      328.75      6.36 o
   2   5   7      149.74      161.17      6.27 o
   3   5   7        0.15        5.56      1.48 o
   4   5   7       16.60       15.59      1.72 o
   5   5   7        7.75        5.48      2.49 o
   6   5   7        1.33        0.64      1.50 o
   7   5   7       14.42       10.62      2.50 o
   8   5   7        5.63       13.00      3.93 o
  -8   6   7        3.77        8.23      5.28 o
  -7   6   7        0.61        0.24      1.37 o
  -6   6   7       76.54       67.18      3.30 o
  -5   6   7      221.11      247.03      8.47 o
  -4   6   7      337.67      347.65      7.41 o
  -3   6   7        2.13        1.68      0.97 o
  -2   6   7        0.73        3.27      0.95 o
  -1   6   7      764.30      918.75     13.35 o
   0   6   7        4.90        3.33      0.79 o
   1   6   7      222.76      250.67      6.10 o
   2   6   7       64.96       67.37      4.96 o
   3   6   7       39.81       43.34      3.63 o
   4   6   7        9.34       12.72      1.95 o
   5   6   7        5.97        5.37      2.18 o
   6   6   7        0.04        0.68      2.90 o
   7   6   7       40.00       40.51      4.42 o
  -8   7   7        5.20       11.18      4.50 o
  -7   7   7       23.42       28.26      2.68 o
  -6   7   7       34.29       32.68      3.03 o
  -5   7   7        0.00       -0.48      1.10 o
  -4   7   7       70.06       68.23      3.10 o
  -3   7   7      110.32      132.84      5.00 o
  -2   7   7      365.09      377.08      8.11 o
  -1   7   7      165.44      168.87      3.63 o
   0   7   7        1.47       -0.03      1.41 o
   1   7   7      146.51      137.76      3.48 o
   2   7   7       12.86       12.87      2.21 o
   3   7   7        0.42        3.07      1.86 o
   4   7   7       17.93       21.02      2.48 o
   5   7   7       57.55       56.66      4.28 o
   6   7   7        5.51        3.42      2.03 o
   7   7   7       51.93       46.85      5.45 o
  -8   8   7        7.50        5.59      6.50 o
  -7   8   7       40.36       45.93      6.03 o
  -6   8   7       12.15       13.30      2.21 o
  -5   8   7       13.65       11.18      3.18 o
  -4   8   7        0.00       -0.56      1.94 o
  -3   8   7       40.02       43.75      3.88 o
  -2   8   7       19.33       24.27      2.37 o
  -1   8   7      196.19      178.75      5.90 o
   0   8   7        0.25        3.55      1.42 o
   1   8   7        5.71        4.00      1.24 o
   2   8   7      135.42      145.48      4.21 o
   3   8   7       26.36       26.66      2.73 o
   4   8   7       11.98        9.82      2.52 o
   5   8   7      185.20      187.56     12.70 o
   6   8   7        5.55       11.38      2.68 o
   7   8   7        4.10        7.38      2.59 o
  -7   9   7        9.73       13.72      2.85 o
  -6   9   7        1.40        1.68      1.73 o
  -5   9   7        0.14        0.78      1.98 o
  -4   9   7        5.07        3.04      2.36 o
  -3   9   7        4.09        6.04      2.37 o
  -2   9   7        0.99        3.31      1.36 o
  -1   9   7       14.27        9.11      1.74 o
   0   9   7       46.45       43.45      3.67 o
   1   9   7      115.09      117.25      3.59 o
   2   9   7       49.52       63.68      6.41 o
   3   9   7       10.77        9.79      2.22 o
   4   9   7       81.61       85.66      5.89 o
   5   9   7       93.63       92.02      6.99 o
   6   9   7        1.06        5.34      3.05 o
  -7  10   7        0.56        4.17      2.14 o
  -6  10   7        7.06        3.65      2.14 o
  -5  10   7        7.61        6.31      2.02 o
  -4  10   7       33.67       24.93      3.84 o
  -3  10   7       72.81       74.09      3.58 o
  -2  10   7        0.85        1.25      1.36 o
  -1  10   7       18.97       18.25      2.02 o
   0  10   7       11.44       11.04      1.99 o
   1  10   7        0.71        3.49      2.44 o
   2  10   7       24.12       23.43      3.37 o
   3  10   7       58.06       57.59      3.12 o
   4  10   7        0.81       -0.37      2.11 o
   5  10   7        0.81        0.46      2.63 o
   6  10   7       34.25       30.44      5.35 o
  -6  11   7        0.25        2.79      2.09 o
  -5  11   7        6.32        6.52      1.71 o
  -4  11   7       29.39       28.32      3.60 o
  -3  11   7        1.10        0.75      1.87 o
  -2  11   7      189.44      155.89      7.17 o
  -1  11   7       12.28        7.70      2.17 o
   0  11   7        0.10        2.49      2.42 o
   1  11   7        6.99        5.37      1.48 o
   2  11   7        8.09        9.00      1.97 o
   3  11   7        2.52        7.60      2.70 o
   4  11   7        0.12        4.12      2.88 o
   5  11   7        2.21        3.92      3.25 o
  -6  12   7        7.04        8.25      2.18 o
  -5  12   7        1.04        6.37      2.28 o
  -4  12   7        3.25        9.04      2.12 o
  -3  12   7        0.47        2.19      1.80 o
  -2  12   7       14.26       14.23      2.19 o
  -1  12   7       36.94       37.18      3.09 o
   0  12   7       65.31       68.59      4.35 o
   1  12   7       11.88        6.67      2.36 o
   2  12   7       13.03       15.08      2.58 o
   3  12   7       12.49       12.27      2.58 o
   4  12   7        7.16        8.54      2.38 o
   5  12   7        7.97        7.81      2.60 o
  -5  13   7       16.43       17.55      3.24 o
  -4  13   7        4.14        3.79      3.19 o
  -3  13   7        0.03        0.68      1.91 o
  -2  13   7        6.12       11.77      1.94 o
  -1  13   7       15.33       15.82      2.05 o
   0  13   7       23.43       17.48      2.02 o
   1  13   7        1.47        0.38      1.77 o
   2  13   7       10.50       13.63      2.66 o
   3  13   7        9.64       11.37      2.67 o
   4  13   7        4.07        4.79      2.14 o
  -4  14   7        0.22        2.61      2.10 o
  -3  14   7        1.84        2.58      2.43 o
  -2  14   7        1.63        5.02      1.85 o
  -1  14   7       40.68       35.08      3.56 o
   0  14   7        0.56        1.12      1.75 o
   1  14   7       33.33       28.22      5.44 o
   2  14   7        1.53        5.31      2.90 o
   3  14   7        0.97        2.46      2.28 o
  -3  15   7        1.30        3.30      2.03 o
  -2  15   7        0.58        0.35      2.34 o
  -1  15   7        0.44        3.23      2.45 o
   0  15   7       24.02       28.62      3.23 o
   1  15   7        3.32        5.31      4.99 o
   2  15   7       15.15       16.06      2.89 o
  -9   0   8        1.36        0.77      3.04 o
  -8   0   8        0.00       -3.17      3.18 o
  -7   0   8        7.92        9.25      2.53 o
  -6   0   8       71.36       81.66      6.80 o
  -5   0   8       26.15       27.62      3.09 o
  -4   0   8      103.94      100.19      6.20 o
  -3   0   8     8229.17     9007.91    271.05 o
  -2   0   8     3567.95     3805.56     98.02 o
  -1   0   8      616.71      572.23     15.59 o
   0   0   8      143.24      162.26      6.03 o
   1   0   8     1357.14     1254.55     29.87 o
   2   0   8      437.06      472.02      9.98 o
   3   0   8        7.16        6.93      1.76 o
   4   0   8       15.13       22.60      2.77 o
   5   0   8       43.07       44.61      6.61 o
   6   0   8       15.19       20.81      4.37 o
   7   0   8       46.05       40.25      4.28 o
   8   0   8        0.91        7.33      4.01 o
  -9   1   8        0.05       -2.78      2.78 o
  -8   1   8        0.83        1.18      1.78 o
  -7   1   8        0.90        0.45      0.80 o
  -6   1   8       48.18       39.71      3.77 o
  -5   1   8       20.99       24.10      2.14 o
  -4   1   8      290.34      301.66      6.07 o
  -3   1   8       33.25       33.55      1.61 o
  -2   1   8      883.02      823.32     14.85 o
  -1   1   8     4231.79     4410.15     77.01 o
   0   1   8       73.01       81.01      2.53 o
   1   1   8      425.50      426.18      7.47 o
   2   1   8      329.07      333.94      5.17 o
   3   1   8       99.34      106.22      3.03 o
   4   1   8       34.46       35.80      2.87 o
   5   1   8       24.44       22.23      2.24 o
   6   1   8        3.39        4.31      1.25 o
   7   1   8        0.30        2.26      1.47 o
   8   1   8        0.01       -0.21      2.55 o
  -9   2   8        3.92        5.12      1.96 o
  -8   2   8        1.55        3.89      2.43 o
  -7   2   8        3.79        3.78      1.20 o
  -6   2   8       39.64       35.10      3.09 o
  -5   2   8       55.73       63.08      3.42 o
  -4   2   8       19.76       21.07      2.29 o
  -3   2   8      129.30      126.16      4.66 o
  -2   2   8        2.01        3.44      0.71 o
  -1   2   8     1559.20     1627.33     28.63 o
   0   2   8       22.73       26.51      1.94 o
   1   2   8      510.10      514.46      9.18 o
   2   2   8       85.12       99.81      3.64 o
   3   2   8      171.55      172.66      3.76 o
   4   2   8      229.28      239.31      5.59 o
   5   2   8      142.92      147.05      4.73 o
   6   2   8        0.74        1.47      1.29 o
   7   2   8        0.66        2.04      1.16 o
   8   2   8        0.70        2.70      3.45 o
  -9   3   8       56.24       34.51      9.83 o
  -8   3   8       28.70       33.64      5.63 o
  -7   3   8        0.54        1.73      1.11 o
  -6   3   8      140.31      142.67      5.58 o
  -5   3   8        1.75        1.78      1.29 o
  -4   3   8       39.74       44.11      3.00 o
  -3   3   8      200.03      200.36      8.11 o
  -2   3   8      176.66      159.49      4.31 o
  -1   3   8        0.29        1.67      1.45 o
   0   3   8       76.32       79.91      2.50 o
   1   3   8     1116.69     1210.93     20.92 o
   2   3   8      173.56      176.41      6.19 o
   3   3   8      327.72      346.64      7.36 o
   4   3   8       29.87       23.36      1.91 o
   5   3   8       25.78       29.87      2.82 o
   6   3   8       22.33       24.69      2.39 o
   7   3   8        4.47        2.92      1.56 o
   8   3   8        0.04        2.70      3.38 o
  -8   4   8        4.01        4.68      2.61 o
  -7   4   8      143.89      142.65      9.42 o
  -6   4   8      100.53      103.42      4.23 o
  -5   4   8        7.73        9.06      1.45 o
  -4   4   8       22.18       20.37      2.06 o
  -3   4   8        2.49        0.98      1.03 o
  -2   4   8       16.93       10.47      2.75 o
  -1   4   8        7.94       10.40      1.13 o
   0   4   8      161.44      168.99      4.57 o
   1   4   8      310.98      368.01      5.63 o
   2   4   8       91.89       92.69      4.43 o
   3   4   8      167.19      165.98      6.31 o
   4   4   8       80.83       74.96      2.96 o
   5   4   8        1.45        2.78      1.79 o
   6   4   8       12.39       17.73      2.69 o
   7   4   8        2.23        1.28      1.50 o
   8   4   8        7.60       23.12     11.53 o
  -8   5   8        0.07        4.47      3.49 o
  -7   5   8      213.24      202.74     14.37 o
  -6   5   8       63.98       61.05      4.04 o
  -5   5   8      150.67      141.51      5.04 o
  -4   5   8      339.92      341.07     12.07 o
  -3   5   8      138.84      143.67      3.60 o
  -2   5   8       91.21       85.72      3.66 o
  -1   5   8        0.20        1.80      1.10 o
   0   5   8      246.16      256.09      4.81 o
   1   5   8        6.38       17.86      2.21 o
   2   5   8       15.06       23.01      2.54 o
   3   5   8        3.51        5.27      1.75 o
   4   5   8       13.21        9.93      1.74 o
   5   5   8        2.29        4.99      2.07 o
   6   5   8        0.05        1.87      1.14 o
   7   5   8       36.68       33.54      3.69 o
  -8   6   8        6.51        4.11      3.04 o
  -7   6   8       18.48       20.78      2.47 o
  -6   6   8       32.74       37.42      4.04 o
  -5   6   8      603.62      661.66     19.77 o
  -4   6   8       48.15       45.90      4.01 o
  -3   6   8       39.52       40.29      3.37 o
  -2   6   8        0.34        1.17      2.04 o
  -1   6   8      317.08      366.63      7.22 o
   0   6   8        5.96        5.33      1.11 o
   1   6   8        4.17        6.80      1.52 o
   2   6   8       11.21       12.53      2.15 o
   3   6   8        5.42        9.77      1.75 o
   4   6   8        0.67        2.58      1.82 o
   5   6   8        1.73        0.71      1.58 o
   6   6   8        2.36        4.86      1.80 o
   7   6   8       19.48       15.15      3.52 o
  -8   7   8       11.91       15.36      4.70 o
  -7   7   8       23.04       20.52      3.22 o
  -6   7   8       15.11       17.62      2.53 o
  -5   7   8        2.81        4.05      1.75 o
  -4   7   8       87.90       88.12      4.22 o
  -3   7   8      429.50      436.81      8.51 o
  -2   7   8       35.47       38.37      3.23 o
  -1   7   8        2.85        5.08      1.66 o
   0   7   8       80.52       92.74      4.14 o
   1   7   8        3.47        1.63      1.97 o
   2   7   8       23.57       21.68      2.18 o
   3   7   8       21.28       24.99      2.88 o
   4   7   8        0.00        1.50      1.58 o
   5   7   8        0.29       -0.04      1.94 o
   6   7   8        4.88        3.74      2.21 o
   7   7   8       55.39       46.57      8.42 o
  -8   8   8        2.22        2.27      2.95 o
  -7   8   8       10.10       14.42      2.43 o
  -6   8   8       93.99       99.72      8.02 o
  -5   8   8       29.34       20.44      2.94 o
  -4   8   8       59.94       59.22      5.43 o
  -3   8   8        1.00        6.19      1.55 o
  -2   8   8        4.33        3.73      1.08 o
  -1   8   8       30.22       28.27      2.33 o
   0   8   8       46.19       35.75      2.76 o
   1   8   8       44.58       42.91      3.55 o
   2   8   8       27.62       27.11      2.82 o
   3   8   8        0.47        0.29      1.56 o
   4   8   8       48.93       50.61      4.31 o
   5   8   8       58.27       55.72      4.29 o
   6   8   8        0.13        1.62      2.88 o
   7   8   8       15.51        9.79      2.94 o
  -7   9   8        0.00        0.10      1.66 o
  -6   9   8        1.89        9.08      3.13 o
  -5   9   8        3.63        4.18      1.87 o
  -4   9   8       18.21       16.03      2.45 o
  -3   9   8        3.87        9.61      2.24 o
  -2   9   8       77.24       72.60      4.45 o
  -1   9   8       10.32        7.97      1.34 o
   0   9   8       61.44       52.62      4.89 o
   1   9   8       17.64       14.64      1.82 o
   2   9   8       18.28       16.61      2.19 o
   3   9   8        8.74        7.76      2.14 o
   4   9   8        1.16       -0.71      1.84 o
   5   9   8       40.89       29.70      4.48 o
   6   9   8        6.88        3.84      2.80 o
  -7  10   8        1.08        1.84      2.49 o
  -6  10   8        1.33        2.14      2.08 o
  -5  10   8        4.30        4.89      2.19 o
  -4  10   8        6.50        7.45      2.06 o
  -3  10   8       81.68       75.52      3.83 o
  -2  10   8       62.95       50.57      3.10 o
  -1  10   8       37.71       30.51      2.89 o
   0  10   8       21.32       21.92      2.31 o
   1  10   8       45.81       47.13      3.37 o
   2  10   8        0.30        5.13      2.06 o
   3  10   8        0.33        1.62      2.00 o
   4  10   8        6.06        9.39      1.91 o
   5  10   8       16.67       16.90      2.98 o
   6  10   8        7.19        8.02      2.93 o
  -6  11   8        6.73       10.95      4.04 o
  -5  11   8       18.75       13.26      3.38 o
  -4  11   8       33.24       30.73      2.74 o
  -3  11   8        4.92        1.64      2.02 o
  -2  11   8       62.32       61.04      4.08 o
  -1  11   8       60.84       63.16      2.86 o
   0  11   8       26.97       21.62      2.71 o
   1  11   8       18.66       16.16      2.50 o
   2  11   8        0.45        3.67      2.21 o
   3  11   8        8.72       13.78      2.47 o
   4  11   8        0.19        6.45      2.82 o
   5  11   8        2.58        3.31      3.40 o
  -6  12   8        3.19        6.41      2.42 o
  -5  12   8        0.57        2.54      2.14 o
  -4  12   8        3.28        2.50      2.08 o
  -3  12   8       29.96       25.62      2.74 o
  -2  12   8        0.01        2.41      1.62 o
  -1  12   8        9.33        8.13      1.70 o
   0  12   8       57.16       46.53      3.18 o
   1  12   8        1.79        5.28      1.82 o
   2  12   8        0.70        0.62      1.91 o
   3  12   8        1.79        2.48      1.84 o
   4  12   8        0.00        2.26      2.33 o
   5  12   8        0.36        0.53      2.12 o
  -5  13   8        4.74        3.53      1.95 o
  -4  13   8        0.28        8.53      2.81 o
  -3  13   8        4.52        8.18      2.97 o
  -2  13   8       10.98       13.57      2.56 o
  -1  13   8       47.56       36.16      3.03 o
   0  13   8       11.18       10.40      2.86 o
   1  13   8       22.67       14.56      3.26 o
   2  13   8        1.95       -0.55      2.03 o
   3  13   8        0.95        6.47      2.49 o
   4  13   8        5.18       11.05      2.72 o
  -4  14   8       20.17       25.10      4.78 o
  -3  14   8        1.91        2.09      2.20 o
  -2  14   8        3.88        3.22      1.78 o
  -1  14   8        1.64        3.80      1.95 o
   0  14   8        2.07        6.87      4.30 o
   1  14   8        3.85        4.93      2.18 o
   2  14   8       92.00       94.59     13.57 o
   3  14   8        4.12        2.56      2.53 o
  -2  15   8        0.15       -0.23      2.27 o
  -1  15   8        2.21        0.47      2.31 o
   0  15   8        1.88        1.45      1.83 o
   1  15   8       34.99       35.18      5.13 o
  -9   1   9        4.40        7.00      2.82 o
  -8   1   9        0.48        3.58      3.13 o
  -7   1   9        8.60        4.63      1.25 o
  -6   1   9       15.00       19.13      1.90 o
  -5   1   9        0.58        0.48      0.99 o
  -4   1   9       53.95       56.40      3.74 o
  -3   1   9      215.30      214.00      8.83 o
  -2   1   9       29.99       34.27      1.61 o
  -1   1   9     3417.49     3711.54     63.76 o
   0   1   9      369.41      397.66      7.23 o
   1   1   9       12.33       18.19      2.80 o
   2   1   9       43.54       49.95      2.06 o
   3   1   9        2.07        2.64      1.63 o
   4   1   9       21.35       32.47      2.71 o
   5   1   9       83.83       83.75      3.15 o
   6   1   9       19.76       20.71      2.24 o
   7   1   9       17.14       10.34      1.86 o
   8   1   9        0.20        9.85     10.33 o
  -9   2   9       11.56       14.38      2.96 o
  -8   2   9       10.26       10.37      2.85 o
  -7   2   9        0.43        0.97      1.05 o
  -6   2   9       63.97       63.20      4.47 o
  -5   2   9        6.96       13.87      1.37 o
  -4   2   9      566.40      563.35     17.75 o
  -3   2   9       28.21       28.29      1.63 o
  -2   2   9       24.06        7.05      1.24 o
  -1   2   9        0.45        2.64      0.82 o
   0   2   9        1.90        7.02      1.49 o
   1   2   9      346.97      383.72      6.06 o
   2   2   9        3.04        3.00      1.15 o
   3   2   9       22.54       28.88      2.34 o
   4   2   9       89.91       83.02      2.91 o
   5   2   9       71.49       71.25      2.70 o
   6   2   9        3.19        3.99      1.90 o
   7   2   9        6.68        4.32      1.47 o
  -8   3   9       27.54       30.02      8.52 o
  -7   3   9       25.00       24.16      2.31 o
  -6   3   9        0.19        1.26      1.53 o
  -5   3   9       65.05       74.71      3.88 o
  -4   3   9        0.08        0.83      1.57 o
  -3   3   9       11.53        6.90      1.69 o
  -2   3   9      118.57      110.34      4.11 o
  -1   3   9      293.91      304.29      5.10 o
   0   3   9        9.77        7.79      1.28 o
   1   3   9      310.19      306.99      4.70 o
   2   3   9       26.97       33.61      2.38 o
   3   3   9      315.43      350.03     12.20 o
   4   3   9        4.15        5.19      1.59 o
   5   3   9        3.95        4.12      1.58 o
   6   3   9       21.44       16.29      2.24 o
   7   3   9        0.02       -1.53      1.59 o
  -8   4   9       16.15       10.67      3.82 o
  -7   4   9      301.48      296.47     21.81 o
  -6   4   9        4.80        4.41      1.26 o
  -5   4   9      270.77      296.26     10.55 o
  -4   4   9        8.89        6.66      1.56 o
  -3   4   9      213.53      216.44      5.12 o
  -2   4   9        2.72       -0.39      1.07 o
  -1   4   9        1.26        4.12      2.06 o
   0   4   9        0.45        2.90      1.44 o
   1   4   9      153.79      164.62      6.17 o
   2   4   9       12.64       13.97      1.90 o
   3   4   9      296.57      327.57     11.40 o
   4   4   9        0.01        1.78      1.70 o
   5   4   9       39.68       38.96      3.78 o
   6   4   9        0.62        1.22      1.57 o
   7   4   9        2.66        3.29      2.03 o
  -8   5   9        6.32        5.46      2.88 o
  -7   5   9       18.17       22.94      1.99 o
  -6   5   9        2.85        2.59      2.24 o
  -5   5   9      421.49      465.76     14.44 o
  -4   5   9      223.95      218.17      7.39 o
  -3   5   9       11.75       11.93      1.94 o
  -2   5   9      163.27      173.91      4.18 o
  -1   5   9        8.40        5.34      1.03 o
   0   5   9      131.16      134.24      3.57 o
   1   5   9       77.63      100.73      4.82 o
   2   5   9       13.04       17.02      2.05 o
   3   5   9       50.72       58.46      3.58 o
   4   5   9        0.71        0.73      2.10 o
   5   5   9       14.08       11.17      2.24 o
   6   5   9        2.85        3.95      2.92 o
   7   5   9        0.87       -1.25      1.60 o
  -8   6   9        4.72        6.06      4.36 o
  -7   6   9       17.74       22.96      2.26 o
  -6   6   9       13.53       14.70      2.34 o
  -5   6   9     1478.01     1598.32     71.23 o
  -4   6   9       17.17       22.89      2.62 o
  -3   6   9       16.46       17.40      2.43 o
  -2   6   9        1.46        1.78      1.22 o
  -1   6   9       29.59       25.45      1.92 o
   0   6   9      107.95      105.47      2.78 o
   1   6   9      108.82      131.94      4.37 o
   2   6   9       56.93       53.51      3.77 o
   3   6   9       17.46       13.84      2.74 o
   4   6   9        7.35        9.01      1.88 o
   5   6   9        3.43        4.39      2.62 o
   6   6   9        0.04        1.71      2.20 o
   7   6   9        0.48        3.77      3.35 o
  -8   7   9       35.17       44.81      8.23 o
  -7   7   9       77.43       67.87      7.03 o
  -6   7   9        3.18        4.18      1.80 o
  -5   7   9       22.17       19.44      2.73 o
  -4   7   9       89.80       87.55      3.29 o
  -3   7   9     2462.18     2527.78     67.18 o
  -2   7   9       11.13       14.81      2.14 o
  -1   7   9       45.04       46.72      3.55 o
   0   7   9      335.61      303.42      9.64 o
   1   7   9        1.31        4.54      1.53 o
   2   7   9        2.55        6.35      1.92 o
   3   7   9       16.46       18.83      3.22 o
   4   7   9        5.82        5.27      3.57 o
   5   7   9        4.58        5.80      2.36 o
   6   7   9       21.14       25.19      2.76 o
   7   7   9       18.61       23.66      3.57 o
  -7   8   9       65.09       67.22      7.35 o
  -6   8   9       13.22       15.45      2.66 o
  -5   8   9       47.52       50.21      3.58 o
  -4   8   9        4.48        6.47      2.01 o
  -3   8   9        5.54        5.60      1.59 o
  -2   8   9      189.72      196.42      7.17 o
  -1   8   9      326.26      310.23      6.18 o
   0   8   9       91.16       85.79      3.26 o
   1   8   9      100.49       99.57      3.96 o
   2   8   9       88.41       91.09      3.62 o
   3   8   9       58.72       55.13      3.10 o
   4   8   9        0.94        0.53      1.74 o
   5   8   9        0.63       -0.65      2.22 o
   6   8   9        9.28       10.81      2.67 o
  -7   9   9        0.30        1.25      4.51 o
  -6   9   9        6.06       13.10      2.61 o
  -5   9   9       18.43       24.96      2.75 o
  -4   9   9       13.03        8.72      2.25 o
  -3   9   9       18.63       19.19      2.85 o
  -2   9   9       49.68       43.09      3.70 o
  -1   9   9       11.68        8.29      1.73 o
   0   9   9       11.16        8.63      1.53 o
   1   9   9       64.45       52.99      4.60 o
   2   9   9       39.63       45.79      2.75 o
   3   9   9      104.45      105.76      7.22 o
   4   9   9        4.22        2.56      2.34 o
   5   9   9        0.37        4.74      2.42 o
   6   9   9        1.69        2.14      3.07 o
  -7  10   9        2.59        7.80      2.37 o
  -6  10   9        3.54        4.67      2.95 o
  -5  10   9       11.01        9.25      2.73 o
  -4  10   9        7.23        7.41      1.99 o
  -3  10   9       69.17       62.90      3.10 o
  -2  10   9       46.21       35.78      3.12 o
  -1  10   9       20.39       19.85      2.53 o
   0  10   9       54.26       49.02      2.53 o
   1  10   9       15.12       15.81      2.25 o
   2  10   9        5.66        5.62      1.84 o
   3  10   9       12.57       14.12      2.41 o
   4  10   9       18.77       15.03      3.67 o
   5  10   9        0.13        3.36      3.36 o
  -6  11   9        6.47        9.84      2.41 o
  -5  11   9        1.62       -0.03      2.69 o
  -4  11   9        5.77        0.16      2.40 o
  -3  11   9        5.29       13.24      2.26 o
  -2  11   9       19.43        9.21      1.93 o
  -1  11   9      146.63      133.97      8.12 o
   0  11   9        7.31        9.16      1.80 o
   1  11   9        5.17        4.72      1.36 o
   2  11   9       32.16       28.38      2.75 o
   3  11   9       28.00       34.89      3.06 o
   4  11   9        0.05        2.78      3.25 o
   5  11   9        6.99        7.57      2.31 o
  -5  12   9        9.15       13.79      2.89 o
  -4  12   9       14.56       14.71      2.41 o
  -3  12   9       74.27       80.37      6.37 o
  -2  12   9        0.05        2.35      1.56 o
  -1  12   9       43.60       49.13      3.74 o
   0  12   9       53.53       52.49      3.93 o
   1  12   9       63.72       64.32      4.98 o
   2  12   9        9.58       17.17      2.54 o
   3  12   9        6.79       10.33      2.44 o
   4  12   9        0.18        3.55      2.38 o
  -5  13   9        2.10        9.66     19.19 o
  -4  13   9        0.05       -0.54      2.78 o
  -3  13   9        2.50        2.88      2.31 o
  -2  13   9        8.45        7.97      2.13 o
  -1  13   9        0.83        3.41      1.80 o
   0  13   9        1.09        0.85      2.06 o
   1  13   9        0.62        1.43      1.94 o
   2  13   9       38.01       47.53      5.28 o
   3  13   9        2.19        4.36      4.48 o
  -3  14   9        1.64        1.18      1.85 o
  -2  14   9        0.02       -2.26      2.32 o
  -1  14   9        0.00        1.26      1.55 o
   0  14   9        7.03        9.05      2.15 o
   1  14   9        4.90        7.46      3.05 o
   2  14   9        1.17        2.10      4.51 o
  -2  15   9        6.33        4.14      5.53 o
  -1  15   9        0.10        2.71      2.87 o
   0  15   9        2.59        3.04      1.83 o
  -9   0  10       16.56       21.59     11.38 o
  -8   0  10        1.12       -2.60      2.60 o
  -7   0  10        7.89       10.47      2.92 o
  -6   0  10        4.83        4.17      1.60 o
  -5   0  10       64.77       61.63      7.49 o
  -4   0  10       80.57       69.39      8.71 o
  -3   0  10       62.88       53.65      5.13 o
  -2   0  10        2.76        4.71      2.19 o
  -1   0  10      289.97      288.66      8.60 o
   0   0  10      799.72      805.78     15.92 o
   1   0  10        1.27        3.87      1.51 o
   2   0  10       18.54       21.95      3.43 o
   3   0  10      259.89      262.53     13.13 o
   4   0  10       32.76       42.03      5.30 o
   5   0  10        0.58        0.67      2.75 o
   6   0  10        0.38        3.26      4.54 o
   7   0  10       68.79       62.49      8.60 o
  -8   1  10        2.02       -1.78      2.46 o
  -7   1  10        0.39        2.08      1.75 o
  -6   1  10        2.49        1.09      1.11 o
  -5   1  10       27.50       31.56      2.83 o
  -4   1  10      105.09       94.81      3.36 o
  -3   1  10       37.28       33.57      2.29 o
  -2   1  10        7.91        8.68      1.37 o
  -1   1  10      550.71      634.92      9.35 o
   0   1  10       52.77       57.11      2.30 o
   1   1  10      625.51      658.09      9.66 o
   2   1  10      367.94      385.40      7.52 o
   3   1  10        8.36        8.10      1.51 o
   4   1  10        1.22        5.51      1.14 o
   5   1  10       50.94       56.47      3.02 o
   6   1  10        0.81        0.16      1.37 o
   7   1  10        3.88        3.18      1.98 o
  -8   2  10        0.05        2.80      1.92 o
  -7   2  10        9.93        8.27      1.86 o
  -6   2  10       11.40        8.73      1.71 o
  -5   2  10      153.88      159.58      5.59 o
  -4   2  10        1.36        4.12      1.02 o
  -3   2  10       17.35       23.42      2.09 o
  -2   2  10      111.44      110.86      4.08 o
  -1   2  10      363.59      369.66      5.76 o
   0   2  10        5.41        2.16      0.96 o
   1   2  10      914.42     1009.49     14.79 o
   2   2  10        1.54        1.00      1.42 o
   3   2  10      121.92      125.57      2.85 o
   4   2  10       12.71       17.37      1.86 o
   5   2  10       82.93       77.41      3.45 o
   6   2  10        0.50        3.16      2.08 o
   7   2  10        0.00        1.85      2.00 o
  -8   3  10        4.63        5.57      2.98 o
  -7   3  10        3.83        2.91      1.20 o
  -6   3  10       17.36       15.93      2.08 o
  -5   3  10       13.23       14.99      1.90 o
  -4   3  10        8.10        8.02      1.45 o
  -3   3  10      385.57      423.70      8.72 o
  -2   3  10        4.64        1.94      1.52 o
  -1   3  10        1.93        3.10      0.95 o
   0   3  10       15.80       31.75      2.07 o
   1   3  10      142.94      152.81      3.32 o
   2   3  10        0.41        1.28      1.72 o
   3   3  10      200.53      208.12      6.32 o
   4   3  10       22.49       23.13      2.15 o
   5   3  10        0.20        4.41      1.88 o
   6   3  10        1.24        3.80      1.69 o
   7   3  10        0.69       -1.29      2.06 o
  -8   4  10       16.07       11.49      5.91 o
  -7   4  10      187.12      176.01     13.17 o
  -6   4  10      100.86      108.44      5.13 o
  -5   4  10      126.94      139.44      4.80 o
  -4   4  10      189.80      201.75      4.65 o
  -3   4  10        1.74        3.20      2.00 o
  -2   4  10       45.87       43.83      3.15 o
  -1   4  10        1.89        2.33      1.25 o
   0   4  10       10.93       13.01      1.77 o
   1   4  10       65.62       68.91      4.81 o
   2   4  10       21.57       19.56      1.87 o
   3   4  10       78.28       82.43      4.13 o
   4   4  10        0.17        2.01      2.24 o
   5   4  10        7.89        6.36      1.69 o
   6   4  10        0.94        2.30      1.87 o
   7   4  10        0.49        3.80      2.00 o
  -8   5  10        0.62        1.64      2.46 o
  -7   5  10        8.94       19.19      2.64 o
  -6   5  10        4.62        4.30      2.69 o
  -5   5  10     1291.99     1434.36     42.57 o
  -4   5  10        7.54       10.04      2.00 o
  -3   5  10      591.11      639.85     21.64 o
  -2   5  10        1.25        1.90      0.75 o
  -1   5  10      122.61      121.32      3.99 o
   0   5  10      158.35      182.01      4.62 o
   1   5  10       23.96       29.58      2.53 o
   2   5  10        0.78        3.99      1.87 o
   3   5  10        2.21        2.60      2.09 o
   4   5  10        4.86        7.38      1.63 o
   5   5  10       40.24       37.05      2.89 o
   6   5  10        0.10       -2.08      2.08 o
   7   5  10        1.28        5.84      2.96 o
  -8   6  10        0.07        1.93      5.00 o
  -7   6  10       29.16       35.48      4.89 o
  -6   6  10       69.67       77.91      5.49 o
  -5   6  10       45.31       43.45      3.59 o
  -4   6  10       56.78       69.26      4.73 o
  -3   6  10      400.93      427.16      8.60 o
  -2   6  10      626.73      631.31     21.25 o
  -1   6  10       55.19       44.80      3.38 o
   0   6  10       34.13       28.79      2.41 o
   1   6  10       70.70       67.40      3.41 o
   2   6  10        1.38        0.50      1.85 o
   3   6  10        0.00        2.46      2.48 o
   4   6  10        0.35        2.87      2.63 o
   5   6  10        0.59        2.46      1.68 o
   6   6  10        0.94       -0.91      1.91 o
   7   6  10        0.01        0.79      1.86 o
  -8   7  10       38.80       31.67     15.47 o
  -7   7  10        0.02        3.37      1.69 o
  -6   7  10        8.44       11.09      2.11 o
  -5   7  10      159.12      173.42      8.32 o
  -4   7  10      122.04      133.10      4.68 o
  -3   7  10      853.12      928.82     29.51 o
  -2   7  10      224.76      245.09      5.19 o
  -1   7  10       93.96       84.02      2.59 o
   0   7  10       57.60       61.89      4.14 o
   1   7  10        2.09        4.69      1.41 o
   2   7  10        0.41        1.04      1.99 o
   3   7  10        4.47        6.85      2.04 o
   4   7  10        2.60        2.63      2.24 o
   5   7  10        6.74        4.05      2.22 o
   6   7  10        6.85        9.11      3.02 o
  -7   8  10       31.26       33.39      4.14 o
  -6   8  10        4.61        5.63      2.22 o
  -5   8  10       14.42       17.35      2.29 o
  -4   8  10        0.36       -0.38      1.83 o
  -3   8  10       46.31       50.38      4.88 o
  -2   8  10      308.50      316.89     10.51 o
  -1   8  10      887.66      959.69     29.02 o
   0   8  10        1.58        2.87      1.58 o
   1   8  10       21.16       17.85      2.51 o
   2   8  10       21.41       25.43      3.58 o
   3   8  10       41.26       46.14      5.45 o
   4   8  10       19.30       19.23      3.08 o
   5   8  10        7.99        7.32      2.24 o
   6   8  10        3.37        6.77      2.78 o
  -7   9  10        7.81        5.20      2.51 o
  -6   9  10        1.98        2.65      2.45 o
  -5   9  10        2.84        4.56      1.65 o
  -4   9  10        8.13       14.71      2.53 o
  -3   9  10        3.49        6.05      2.93 o
  -2   9  10        4.89        8.23      2.35 o
  -1   9  10       92.78       77.06      5.14 o
   0   9  10        4.77        3.24      1.96 o
   1   9  10       37.64       47.66      2.99 o
   2   9  10       60.08       56.73      3.44 o
   3   9  10        4.87        7.50      2.02 o
   4   9  10       13.36       18.38      2.61 o
   5   9  10        1.39        3.17      2.88 o
   6   9  10        0.00        4.65      2.50 o
  -6  10  10        1.94        3.80      2.35 o
  -5  10  10        0.08       -2.13      2.13 o
  -4  10  10        7.54        9.93      2.23 o
  -3  10  10        1.70        3.44      2.62 o
  -2  10  10       61.87       51.09      3.90 o
  -1  10  10        0.32        2.18      2.00 o
   0  10  10        7.08       12.96      2.00 o
   1  10  10        1.34        0.98      1.24 o
   2  10  10       23.25       23.30      2.69 o
   3  10  10        3.73        5.00      1.99 o
   4  10  10       13.74       17.10      2.42 o
   5  10  10       28.70       24.10      4.37 o
  -6  11  10        8.04        7.82      2.33 o
  -5  11  10       11.02       13.49      2.65 o
  -4  11  10       15.50       12.07      2.77 o
  -3  11  10       40.27       39.98      3.22 o
  -2  11  10       56.95       56.68      4.32 o
  -1  11  10       58.55       44.67      2.98 o
   0  11  10       20.44       23.01      2.44 o
   1  11  10       83.35       74.83      5.86 o
   2  11  10       13.55       19.11      2.29 o
   3  11  10        8.02        8.57      2.51 o
   4  11  10        1.97        2.01      1.96 o
  -5  12  10        0.49        1.25      2.19 o
  -4  12  10       93.06       97.25     10.50 o
  -3  12  10        4.15       -1.86      2.44 o
  -2  12  10       17.13       18.07      3.36 o
  -1  12  10       18.52       16.52      2.16 o
   0  12  10       54.25       38.28      3.65 o
   1  12  10       15.17       10.34      2.43 o
   2  12  10       17.27       19.29      2.53 o
   3  12  10        0.30        0.79      2.45 o
   4  12  10        0.58        1.17      3.13 o
  -4  13  10        3.12        2.93      2.32 o
  -3  13  10       10.69       10.25      2.31 o
  -2  13  10        7.19        1.97      1.75 o
  -1  13  10       19.92       19.57      2.32 o
   0  13  10        7.91        6.74      1.92 o
   1  13  10        2.50        7.68      2.72 o
   2  13  10        9.53        8.36      2.43 o
   3  13  10        6.69        8.81      2.63 o
  -3  14  10        0.27        2.21      2.51 o
  -2  14  10        3.13        4.14      3.02 o
  -1  14  10        0.03       -1.83      2.86 o
   0  14  10        0.17        2.45      1.58 o
   1  14  10        2.08        5.35      2.65 o
   2  14  10        8.10        9.11      2.88 o
  -8   1  11        5.74        3.88      4.71 o
  -7   1  11       97.86       93.51      7.26 o
  -6   1  11        4.78        4.49      1.49 o
  -5   1  11        0.61        3.42      1.05 o
  -4   1  11       46.51       44.11      3.42 o
  -3   1  11      136.77      164.11      5.41 o
  -2   1  11       27.45       34.66      2.43 o
  -1   1  11       16.87       19.18      2.04 o
   0   1  11       31.15       28.79      2.13 o
   1   1  11      104.59      102.13      3.27 o
   2   1  11      121.60      117.15      4.61 o
   3   1  11       25.74       25.27      2.10 o
   4   1  11       21.16       23.94      2.41 o
   5   1  11        1.49        1.37      2.56 o
   6   1  11        1.75        1.00      1.59 o
   7   1  11       10.18        7.07      4.66 o
  -8   2  11        2.19        1.36      2.88 o
  -7   2  11       11.84        9.52      1.78 o
  -6   2  11        2.86        2.95      1.27 o
  -5   2  11        2.93        4.22      1.58 o
  -4   2  11        6.26        6.58      1.49 o
  -3   2  11      244.75      266.73      8.53 o
  -2   2  11        0.36        0.40      1.22 o
  -1   2  11      136.68      162.08      3.39 o
   0   2  11      725.49      714.73     13.50 o
   1   2  11      415.58      478.12      9.26 o
   2   2  11       12.15       11.99      1.82 o
   3   2  11      168.06      182.02      5.73 o
   4   2  11       14.31       11.69      1.73 o
   5   2  11       24.34       26.98      2.71 o
   6   2  11        3.85        6.00      1.86 o
   7   2  11        0.54        3.84      2.19 o
  -8   3  11        0.27        0.20      3.32 o
  -7   3  11        2.96        3.99      1.81 o
  -6   3  11       24.37       23.89      2.47 o
  -5   3  11       33.09       33.67      2.99 o
  -4   3  11       23.17       19.59      1.72 o
  -3   3  11       24.62       23.55      1.97 o
  -2   3  11      532.06      527.48     10.13 o
  -1   3  11      200.40      203.87      4.16 o
   0   3  11      471.63      471.18      8.76 o
   1   3  11       83.12       84.34      3.71 o
   2   3  11       10.90       11.33      1.83 o
   3   3  11       88.30       91.12      3.46 o
   4   3  11        5.27        7.12      1.62 o
   5   3  11       18.59       20.29      2.19 o
   6   3  11        1.04        4.66      1.90 o
   7   3  11        0.02        3.94      2.01 o
  -8   4  11        0.37       -0.25      5.40 o
  -7   4  11       20.45       23.67      2.54 o
  -6   4  11       43.99       47.13      3.70 o
  -5   4  11        5.51        3.95      1.51 o
  -4   4  11        0.27       -0.80      2.45 o
  -3   4  11       78.88       73.51      2.62 o
  -2   4  11      142.10      147.56      4.90 o
  -1   4  11      754.42      762.19     14.29 o
   0   4  11       14.56        8.29      1.37 o
   1   4  11       11.51        8.66      1.81 o
   2   4  11      149.03      151.30      3.48 o
   3   4  11       82.17       85.28      4.45 o
   4   4  11        5.48        8.58      1.85 o
   5   4  11        0.64       -0.75      1.65 o
   6   4  11        4.24        4.81      2.13 o
   7   4  11        0.41        4.87      3.31 o
  -8   5  11        1.11       11.29      4.02 o
  -7   5  11        2.90        4.69      1.98 o
  -6   5  11       23.75       24.65      3.14 o
  -5   5  11      122.35      118.24      4.74 o
  -4   5  11       74.65       80.43      4.32 o
  -3   5  11      802.55      833.55     15.43 o
  -2   5  11       28.71       26.75      2.08 o
  -1   5  11       43.30       40.84      3.65 o
   0   5  11       11.43       12.06      1.78 o
   1   5  11       63.33       67.37      2.87 o
   2   5  11       14.04        8.73      1.79 o
   3   5  11       84.75       83.34      4.19 o
   4   5  11        4.85        6.93      2.20 o
   5   5  11       26.17       23.61      2.20 o
   6   5  11        1.81        4.74      2.04 o
  -8   6  11        0.50       -3.06      4.10 o
  -7   6  11       52.66       52.94      5.22 o
  -6   6  11      378.70      410.04     35.49 o
  -5   6  11        0.07        2.00      2.85 o
  -4   6  11       24.03       24.75      2.66 o
  -3   6  11     1642.31     1649.39     74.70 o
  -2   6  11      611.35      615.95     11.75 o
  -1   6  11       85.07       77.60      3.22 o
   0   6  11       55.92       46.61      3.63 o
   1   6  11       20.50       21.86      2.02 o
   2   6  11        8.21        7.10      2.36 o
   3   6  11        5.56        5.55      2.30 o
   4   6  11       16.68       19.10      2.63 o
   5   6  11       11.94       16.59      2.48 o
   6   6  11        2.95        3.14      3.10 o
  -7   7  11        5.02        9.15      2.37 o
  -6   7  11       29.41       28.80      2.72 o
  -5   7  11      121.12      124.25      8.24 o
  -4   7  11      248.86      260.53      9.51 o
  -3   7  11      525.25      575.52     18.51 o
  -2   7  11       56.11       57.07      5.85 o
  -1   7  11       29.30       30.37      2.66 o
   0   7  11      431.35      444.59     15.53 o
   1   7  11       24.08       19.97      2.55 o
   2   7  11        0.25       -1.95      2.06 o
   3   7  11        0.08       -0.31      1.82 o
   4   7  11        6.25        9.01      2.11 o
   5   7  11        6.31        8.20      2.37 o
   6   7  11        1.41       -0.72      3.83 o
  -7   8  11       24.37       23.92      4.23 o
  -6   8  11        0.55       -0.68      1.91 o
  -5   8  11        0.77        2.49      1.50 o
  -4   8  11       56.79       60.23      4.18 o
  -3   8  11       71.60       81.31      3.52 o
  -2   8  11        0.05       -2.23      2.23 o
  -1   8  11     1924.99     1970.23     55.99 o
   0   8  11      193.60      204.07      6.40 o
   1   8  11       36.66       43.78      2.89 o
   2   8  11       45.58       28.43      4.31 o
   3   8  11        0.93        2.48      2.09 o
   4   8  11       19.93       28.93      6.29 o
   5   8  11        5.26        8.75      2.57 o
   6   8  11        0.01        1.77      3.58 o
  -7   9  11        2.20        2.89      2.39 o
  -6   9  11        1.70        3.41      2.13 o
  -5   9  11        1.89        8.14      2.43 o
  -4   9  11        0.78        1.69      2.09 o
  -3   9  11       22.81       27.96      2.89 o
  -2   9  11       30.84       29.13      4.04 o
  -1   9  11        6.47       10.68      2.01 o
   0   9  11      486.06      455.39     16.30 o
   1   9  11      523.84      578.23     31.62 o
   2   9  11       33.99       40.06      3.05 o
   3   9  11        3.07        2.02      2.13 o
   4   9  11       30.72       31.72      4.59 o
   5   9  11        0.43        0.24      2.33 o
  -6  10  11        1.51        1.22      2.36 o
  -5  10  11       24.75       24.19      2.94 o
  -4  10  11        2.64        1.44      2.05 o
  -3  10  11        7.07        8.79      2.89 o
  -2  10  11       94.64       84.99      5.92 o
  -1  10  11       10.63        7.99      1.46 o
   0  10  11        5.85        5.51      1.21 o
   1  10  11      142.76      123.79      8.57 o
   2  10  11       10.86       12.94      2.36 o
   3  10  11       12.37       11.19      2.46 o
   4  10  11        7.59       10.51      2.44 o
   5  10  11        3.20        8.17      2.14 o
  -5  11  11        0.11        0.17      2.66 o
  -4  11  11        3.63        9.10      2.17 o
  -3  11  11        0.26       -0.28      2.52 o
  -2  11  11       31.03       29.17      3.08 o
  -1  11  11        0.13        2.22      1.26 o
   0  11  11        4.05        5.21      1.65 o
   1  11  11       18.27       21.60      2.33 o
   2  11  11        1.58        3.67      2.86 o
   3  11  11       29.27       26.17      5.37 o
   4  11  11        6.25        4.49      5.29 o
  -5  12  11       49.60       48.82      8.19 o
  -4  12  11        3.18        0.71      2.52 o
  -3  12  11       13.80        9.38      2.07 o
  -2  12  11        1.54       -0.62      1.80 o
  -1  12  11       33.98       28.22      3.71 o
   0  12  11        1.04        0.72      1.51 o
   1  12  11        1.18        2.48      2.58 o
   2  12  11        1.01        4.59      2.62 o
   3  12  11        0.00        8.83      2.60 o
  -4  13  11        3.37        8.89      2.86 o
  -3  13  11        2.25        2.59      3.78 o
  -2  13  11        1.88        8.16      4.13 o
  -1  13  11        0.93        1.90      1.35 o
   0  13  11        0.71        5.80      2.45 o
   1  13  11        1.57        6.03      2.05 o
   2  13  11        5.49       13.65      2.83 o
  -2  14  11       10.40       10.61      2.14 o
  -1  14  11        6.11        5.82      4.00 o
   0  14  11        0.36        0.13      1.91 o
   1  14  11        0.08       -2.07      2.07 o
  -8   0  12       51.05       53.62     12.05 o
  -7   0  12        9.35        1.11      3.10 o
  -6   0  12        8.24        6.24      1.94 o
  -5   0  12      252.95      273.60     13.88 o
  -4   0  12        0.34        3.57      2.22 o
  -3   0  12       33.49       40.03      4.29 o
  -2   0  12      174.69      230.23     11.50 o
  -1   0  12      149.52      152.19      4.64 o
   0   0  12      496.51      519.12     13.82 o
   1   0  12       32.23       34.20      3.86 o
   2   0  12        5.10        5.21      3.23 o
   3   0  12       65.28       72.38      7.12 o
   4   0  12        3.38        8.14      2.66 o
   5   0  12       42.95       45.25      4.67 o
   6   0  12       59.96       61.80      8.90 o
   7   0  12        4.07        2.15      2.93 o
  -8   1  12        4.59        6.09      2.15 o
  -7   1  12        4.59        6.23      1.87 o
  -6   1  12       47.41       50.11      3.37 o
  -5   1  12       15.34       11.62      2.51 o
  -4   1  12        9.50       12.80      1.75 o
  -3   1  12       21.11       20.57      1.88 o
  -2   1  12      101.76       94.70      4.02 o
  -1   1  12      106.80      118.76      3.81 o
   0   1  12        6.76        6.85      1.49 o
   1   1  12      158.74      171.02      5.65 o
   2   1  12      162.65      178.34      4.11 o
   3   1  12        0.44        4.05      2.31 o
   4   1  12        1.45        1.04      1.21 o
   5   1  12        0.00        3.58      1.51 o
   6   1  12        2.28        2.44      1.97 o
   7   1  12        3.75        2.43      1.88 o
  -8   2  12        5.42        2.97      3.19 o
  -7   2  12       47.99       44.94      3.24 o
  -6   2  12        5.25        6.50      1.56 o
  -5   2  12       13.83       14.14      2.05 o
  -4   2  12        0.00        1.65      1.03 o
  -3   2  12       40.14       33.10      2.66 o
  -2   2  12       14.99       17.40      1.83 o
  -1   2  12      303.69      323.58     10.05 o
   0   2  12      305.21      278.95      8.71 o
   1   2  12      324.91      342.94     10.89 o
   2   2  12       79.41       76.48      2.24 o
   3   2  12        0.88        4.60      1.39 o
   4   2  12       15.49       11.22      1.83 o
   5   2  12       16.15       14.69      2.15 o
   6   2  12        2.71        4.08      1.91 o
   7   2  12        0.01       -1.18      3.01 o
  -8   3  12       16.21       14.51      3.87 o
  -7   3  12       45.56       39.69      5.29 o
  -6   3  12        1.99        2.72      1.35 o
  -5   3  12       51.54       50.52      2.49 o
  -4   3  12        0.84        2.50      1.17 o
  -3   3  12      268.55      262.81      5.05 o
  -2   3  12      181.53      182.28      5.97 o
  -1   3  12        9.54        7.61      1.62 o
   0   3  12        9.16        7.90      1.53 o
   1   3  12      390.31      389.51      6.86 o
   2   3  12      160.30      158.64      5.23 o
   3   3  12      102.26      102.04      3.44 o
   4   3  12       13.25       10.05      1.79 o
   5   3  12       20.47       16.08      1.92 o
   6   3  12        7.96        4.69      2.36 o
  -8   4  12        1.95       10.77      5.68 o
  -7   4  12       15.40       16.21      2.77 o
  -6   4  12        2.40        5.48      2.78 o
  -5   4  12        2.50        5.06      1.66 o
  -4   4  12      145.22      139.12      4.77 o
  -3   4  12      435.08      474.52      8.85 o
  -2   4  12      835.06      845.53     13.87 o
  -1   4  12      212.45      221.16      7.21 o
   0   4  12       56.52       47.80      3.60 o
   1   4  12      240.02      253.04      5.16 o
   2   4  12       51.56       37.61      3.49 o
   3   4  12       52.10       51.53      2.72 o
   4   4  12       13.58       17.75      2.27 o
   5   4  12       25.78       26.88      3.22 o
   6   4  12        0.10        2.81      2.01 o
  -8   5  12       15.47       11.33      3.09 o
  -7   5  12       21.97       15.68      2.41 o
  -6   5  12        0.02        1.16      1.57 o
  -5   5  12      532.57      578.84     31.93 o
  -4   5  12     2033.15     2090.97     86.47 o
  -3   5  12        5.73        8.73      1.85 o
  -2   5  12      300.88      291.70      6.64 o
  -1   5  12        0.16        2.56      1.37 o
   0   5  12      308.59      313.88      6.43 o
   1   5  12        0.07        2.39      1.38 o
   2   5  12        2.31        1.68      1.55 o
   3   5  12       16.25       12.30      2.66 o
   4   5  12        4.39        3.94      2.48 o
   5   5  12       26.52       23.97      3.52 o
   6   5  12        2.50       -0.78      2.11 o
  -7   6  12       18.96       20.32      4.27 o
  -6   6  12      204.90      206.37     23.28 o
  -5   6  12        4.38        8.94      2.18 o
  -4   6  12        7.54       11.22      2.16 o
  -3   6  12      184.78      203.31      6.58 o
  -2   6  12      336.00      338.87     11.58 o
  -1   6  12        0.15        0.10      1.40 o
   0   6  12       39.05       34.87      3.18 o
   1   6  12       12.26        6.62      1.48 o
   2   6  12        3.34        3.47      1.36 o
   3   6  12        1.59        3.18      1.74 o
   4   6  12        5.32        6.97      1.90 o
   5   6  12        4.40        6.37      2.05 o
   6   6  12        0.09        4.22      3.26 o
  -7   7  12        4.54        7.93      2.50 o
  -6   7  12       16.80       22.09      3.53 o
  -5   7  12      100.23       99.92      7.39 o
  -4   7  12       37.72       44.59      5.36 o
  -3   7  12        8.49        8.25      2.87 o
  -2   7  12       16.40       15.59      2.22 o
  -1   7  12      665.14      707.23     20.22 o
   0   7  12      108.82      105.29      4.90 o
   1   7  12       35.09       35.05      3.00 o
   2   7  12       58.60       57.34      4.13 o
   3   7  12        1.04        1.65      1.89 o
   4   7  12       12.73       14.74      2.48 o
   5   7  12        0.19       -1.61      1.97 o
   6   7  12        0.01       -0.13      2.15 o
  -7   8  12        1.04        6.27      2.65 o
  -6   8  12        1.05        3.71      1.53 o
  -5   8  12        2.01       -1.54      2.11 o
  -4   8  12        1.28        0.73      2.43 o
  -3   8  12        0.55        0.56      2.26 o
  -2   8  12      133.28      125.16      7.27 o
  -1   8  12      442.32      462.37     16.81 o
   0   8  12        0.92        2.86      1.36 o
   1   8  12       55.16       49.47      3.86 o
   2   8  12      377.58      384.65     28.06 o
   3   8  12       13.94       19.07      3.27 o
   4   8  12       14.61       12.21      2.84 o
   5   8  12        0.35        2.26      2.88 o
  -6   9  12        8.84        8.94      3.60 o
  -5   9  12       15.88       14.24      2.85 o
  -4   9  12        5.03       11.68      3.60 o
  -3   9  12        8.38       14.70      2.75 o
  -2   9  12        0.05        2.76      2.25 o
  -1   9  12      129.36      132.34      5.95 o
   0   9  12       83.42       69.76      4.87 o
   1   9  12      672.76      676.61     66.15 o
   2   9  12       13.11       20.44      2.89 o
   3   9  12        4.07        4.54      2.27 o
   4   9  12        0.16       -0.62      1.84 o
   5   9  12        3.85        3.67      1.90 o
  -6  10  12        6.62       13.40      2.72 o
  -5  10  12       11.71       14.44      2.45 o
  -4  10  12        7.62        6.89      2.26 o
  -3  10  12        6.82        9.84      2.63 o
  -2  10  12       18.91       22.49      2.59 o
  -1  10  12        0.00        0.18      1.66 o
   0  10  12       68.11       57.23      3.76 o
   1  10  12       13.42       18.12      3.01 o
   2  10  12        1.78       -1.48      2.44 o
   3  10  12      146.61      152.24     17.38 o
   4  10  12        0.17        5.09      4.24 o
  -5  11  12       11.82       15.82      3.29 o
  -4  11  12        0.23        5.53      2.18 o
  -3  11  12        4.65        6.40      3.11 o
  -2  11  12       83.25       74.37      5.94 o
  -1  11  12       16.92       19.56      2.81 o
   0  11  12       30.32       23.03      3.36 o
   1  11  12       14.97       12.09      2.86 o
   2  11  12        9.01       10.12      2.21 o
   3  11  12       39.16       53.51      6.83 o
   4  11  12        0.14        1.43      2.23 o
  -4  12  12        9.54        5.64      2.55 o
  -3  12  12       27.34       40.43      4.50 o
  -2  12  12       19.18       23.28      3.54 o
  -1  12  12        4.43        1.15      2.44 o
   0  12  12        3.43        5.75      3.51 o
   1  12  12        8.49        8.72      2.32 o
   2  12  12       15.89       17.24      3.00 o
   3  12  12        0.08        3.76      3.19 o
  -3  13  12       21.43       33.60      4.98 o
  -2  13  12        6.43        8.91      3.56 o
  -1  13  12       16.80       24.19      3.31 o
   0  13  12       27.69       25.74      5.08 o
   1  13  12        2.56        2.26      1.90 o
  -8   1  13        5.65        6.73      3.19 o
  -7   1  13       62.22       52.09      6.56 o
  -6   1  13       83.63       74.81      4.95 o
  -5   1  13       53.65       52.35      2.50 o
  -4   1  13       16.60       22.56      2.73 o
  -3   1  13       13.29       15.39      1.63 o
  -2   1  13       71.37       69.09      3.11 o
  -1   1  13       84.65       72.06      4.51 o
   0   1  13        0.03       -0.06      1.21 o
   1   1  13       74.93       70.81      2.25 o
   2   1  13       60.85       72.70      4.94 o
   3   1  13        8.55        8.51      2.34 o
   4   1  13        1.15        4.27      1.52 o
   5   1  13       13.43       12.15      2.44 o
   6   1  13        0.63        4.10      3.79 o
  -8   2  13        5.10        5.40      7.12 o
  -7   2  13        0.99        1.20      1.91 o
  -6   2  13        0.43        3.11      1.79 o
  -5   2  13       36.61       29.48      3.12 o
  -4   2  13      109.34      100.83      3.67 o
  -3   2  13        1.98        3.08      0.98 o
  -2   2  13        1.57        0.85      1.31 o
  -1   2  13      156.58      146.64      3.30 o
   0   2  13       67.54       71.01      2.63 o
   1   2  13        7.92        8.40      2.08 o
   2   2  13       30.96       30.61      2.91 o
   3   2  13      100.86      100.38      3.89 o
   4   2  13       25.92       24.03      2.55 o
   5   2  13        0.33        2.13      1.88 o
   6   2  13        0.02       -0.72      1.64 o
  -8   3  13        4.02        4.78      2.95 o
  -7   3  13        5.70        7.85      2.12 o
  -6   3  13       19.06       17.29      2.59 o
  -5   3  13       91.88       73.41      3.78 o
  -4   3  13        3.49        3.18      1.37 o
  -3   3  13       13.74       10.90      1.76 o
  -2   3  13       96.04      102.34      4.30 o
  -1   3  13      371.64      376.85      6.80 o
   0   3  13      289.57      281.00      5.50 o
   1   3  13      341.56      352.41     10.60 o
   2   3  13        8.10        9.85      2.08 o
   3   3  13      240.25      259.15      9.02 o
   4   3  13        0.92        0.77      1.91 o
   5   3  13        8.45        7.81      2.67 o
   6   3  13        0.31        2.18      2.03 o
  -8   4  13        3.71       22.24     10.71 o
  -7   4  13       22.02       31.22      3.48 o
  -6   4  13       61.22       58.47      4.46 o
  -5   4  13       99.47       90.33      6.53 o
  -4   4  13        0.02        4.18      1.89 o
  -3   4  13      124.74      133.51      4.27 o
  -2   4  13     1528.62     1508.01     45.49 o
  -1   4  13      414.07      421.09      7.62 o
   0   4  13       90.23       91.12      3.75 o
   1   4  13      106.87       90.85      3.55 o
   2   4  13        5.15        9.65      1.58 o
   3   4  13       25.25       25.74      3.21 o
   4   4  13        3.43        0.54      1.45 o
   5   4  13       23.30       25.13      3.73 o
   6   4  13        0.31        0.38      3.72 o
  -7   5  13       11.63       12.82      2.69 o
  -6   5  13        0.48        5.34      1.63 o
  -5   5  13       53.49       57.96      5.50 o
  -4   5  13      582.09      559.64     42.67 o
  -3   5  13        0.01        1.79      1.75 o
  -2   5  13        4.93        5.32      2.22 o
  -1   5  13      130.27      126.59      4.57 o
   0   5  13        4.70        6.41      1.61 o
   1   5  13       62.32       58.08      5.03 o
   2   5  13       13.45       12.67      2.13 o
   3   5  13        0.10        0.38      2.08 o
   4   5  13        9.32       10.76      2.39 o
   5   5  13        6.37        4.40      2.33 o
   6   5  13        4.92        8.20      2.34 o
  -7   6  13        0.96       -0.55      3.33 o
  -6   6  13        2.81        8.08      2.55 o
  -5   6  13        0.00       -0.97      2.80 o
  -4   6  13       19.46       16.47      3.31 o
  -3   6  13     1045.18     1149.92     41.70 o
  -2   6  13      110.06      116.57      4.25 o
  -1   6  13      132.22      132.04      5.01 o
   0   6  13       58.77       49.89      4.57 o
   1   6  13       27.21       20.86      2.81 o
   2   6  13        0.37        1.92      1.34 o
   3   6  13       21.32       26.19      2.45 o
   4   6  13        9.11        7.58      2.35 o
   5   6  13        9.40        8.34      3.56 o
  -7   7  13       10.47        8.79      3.65 o
  -6   7  13       73.69       95.30      9.34 o
  -5   7  13        2.15        1.31      1.42 o
  -4   7  13        1.78        3.41      2.04 o
  -3   7  13        9.17        5.70      2.34 o
  -2   7  13        3.96        3.58      2.33 o
  -1   7  13      455.42      483.14     17.25 o
   0   7  13        0.07        0.24      1.96 o
   1   7  13       52.47       53.52      3.32 o
   2   7  13       21.41       17.21      3.15 o
   3   7  13        2.32        1.78      3.22 o
   4   7  13       32.29       29.58      4.25 o
   5   7  13        0.74        1.05      2.17 o
  -6   8  13       27.98       33.47      4.10 o
  -5   8  13        9.61        7.80      3.01 o
  -4   8  13       13.12       11.47      2.18 o
  -3   8  13       19.62       25.81      3.20 o
  -2   8  13       94.41       96.50      6.67 o
  -1   8  13      186.47      180.69      8.41 o
   0   8  13       22.34       21.20      2.88 o
   1   8  13      110.54      105.38      7.27 o
   2   8  13        0.05       -1.11      2.01 o
   3   8  13        2.48        5.81      3.07 o
   4   8  13        2.38       -1.18      2.21 o
   5   8  13        3.18        2.77      2.17 o
  -6   9  13        0.03        4.63      2.67 o
  -5   9  13        1.58        3.30      2.95 o
  -4   9  13       34.23       34.28      4.77 o
  -3   9  13       49.89       49.91      4.37 o
  -2   9  13       18.22       15.37      2.56 o
  -1   9  13       15.44       12.43      2.59 o
   0   9  13        3.75        2.31      1.46 o
   1   9  13      333.11      312.27     31.41 o
   2   9  13        1.95        7.66      2.16 o
   3   9  13       58.82       60.18      6.38 o
   4   9  13        4.91        5.54      3.44 o
  -5  10  13        0.09        6.00      3.34 o
  -4  10  13        0.31        1.27      2.34 o
  -3  10  13       19.51       17.78      2.78 o
  -2  10  13        1.58        3.38      2.05 o
  -1  10  13        2.26        4.66      1.97 o
   0  10  13       46.18       30.47      3.20 o
   1  10  13       39.83       33.77      6.17 o
   2  10  13       35.38       24.20      4.80 o
   3  10  13      152.27      149.21     22.05 o
   4  10  13        6.56       19.38      3.62 o
  -5  11  13        1.97        5.47      4.09 o
  -4  11  13       13.80       18.09      3.14 o
  -3  11  13        0.05        0.61      2.26 o
  -2  11  13       13.21        7.77      3.25 o
  -1  11  13       17.50       15.11      2.64 o
   0  11  13       14.40       11.17      2.19 o
   1  11  13        6.45        6.15      2.39 o
   2  11  13        0.97        5.57      2.87 o
   3  11  13        8.62       12.12      2.77 o
  -4  12  13        5.53        6.18      2.20 o
  -3  12  13        0.31        3.20      2.40 o
  -2  12  13        8.52        8.85      3.09 o
  -1  12  13        7.55        6.70      2.41 o
   0  12  13        4.28        4.97      2.02 o
   1  12  13       12.08       15.75      2.46 o
   2  12  13        3.04        4.36      3.95 o
  -2  13  13        1.42        0.21      3.08 o
  -1  13  13        0.00       -0.88      3.08 o
   0  13  13        5.50        5.42      3.60 o
  -8   0  14        3.23       -4.68      6.81 o
  -7   0  14       32.61       34.12      4.60 o
  -6   0  14      100.19       87.03      9.36 o
  -5   0  14      273.29      253.26     23.91 o
  -4   0  14        3.48        6.96      2.36 o
  -3   0  14       15.41       29.80      4.50 o
  -2   0  14      135.11      165.56      8.12 o
  -1   0  14        6.07        6.77      2.15 o
   0   0  14       27.26       25.28      5.41 o
   1   0  14      439.66      441.37     26.95 o
   2   0  14        0.34        0.35      2.90 o
   3   0  14      130.24      134.45      7.85 o
   4   0  14      213.89      226.88     24.89 o
   5   0  14       11.10       12.40      3.20 o
   6   0  14        3.64        2.72      3.75 o
  -8   1  14       17.36       14.19      4.02 o
  -7   1  14        1.51        0.14      1.49 o
  -6   1  14       11.66        9.05      3.14 o
  -5   1  14        5.71        4.02      1.28 o
  -4   1  14        0.79        1.17      1.37 o
  -3   1  14      121.95       95.60      3.80 o
  -2   1  14       11.88       15.46      1.77 o
  -1   1  14      139.19      139.72      4.13 o
   0   1  14        1.46        3.28      1.26 o
   1   1  14       65.05       75.27      4.74 o
   2   1  14      252.57      268.72      8.09 o
   3   1  14       74.89       82.41      3.66 o
   4   1  14       62.55       58.21      4.18 o
   5   1  14        4.83        4.59      2.34 o
   6   1  14        2.68        3.27      2.41 o
  -7   2  14       21.22       19.93      2.39 o
  -6   2  14        4.28        1.48      1.69 o
  -5   2  14       67.74       56.88      4.50 o
  -4   2  14       84.49       75.23      3.60 o
  -3   2  14       73.89       80.67      4.04 o
  -2   2  14        4.12        4.36      1.79 o
  -1   2  14       35.54       28.52      2.91 o
   0   2  14      496.30      537.77     15.96 o
   1   2  14       73.70       77.25      4.09 o
   2   2  14        0.25        1.72      2.26 o
   3   2  14       93.78       88.76      4.08 o
   4   2  14        4.11        5.57      2.13 o
   5   2  14        4.30        3.01      1.91 o
   6   2  14        2.71        4.08      2.11 o
  -7   3  14        0.04        3.35      2.51 o
  -6   3  14        9.85        9.40      2.40 o
  -5   3  14        4.73        5.16      1.38 o
  -4   3  14        3.07        1.00      1.27 o
  -3   3  14       18.31        9.45      1.94 o
  -2   3  14       24.32       28.15      2.65 o
  -1   3  14      287.29      318.65      9.85 o
   0   3  14      575.17      592.33     17.92 o
   1   3  14       79.57       72.35      4.15 o
   2   3  14       70.09       67.87      2.81 o
   3   3  14       27.30       26.40      2.64 o
   4   3  14        1.86        1.11      1.80 o
   5   3  14        1.30        3.34      1.64 o
   6   3  14        0.08       -0.36      2.29 o
  -7   4  14        3.11        7.39      2.08 o
  -6   4  14        9.32        6.22      1.85 o
  -5   4  14        9.07        7.00      1.94 o
  -4   4  14       15.27       14.90      3.39 o
  -3   4  14      269.15      277.36      9.41 o
  -2   4  14     1051.03     1094.00     29.37 o
  -1   4  14       37.59       38.59      3.44 o
   0   4  14      339.80      338.47      9.57 o
   1   4  14       89.68       82.48      3.20 o
   2   4  14        7.41        7.75      1.72 o
   3   4  14        1.42        3.82      2.08 o
   4   4  14        1.17        0.08      1.32 o
   5   4  14        6.17        5.84      2.61 o
   6   4  14        0.20       15.84      9.00 o
  -7   5  14        5.76       10.45      2.28 o
  -6   5  14        0.61        0.81      3.15 o
  -5   5  14       31.22       35.45      3.13 o
  -4   5  14        0.88        3.87      2.87 o
  -3   5  14        6.99        7.52      2.52 o
  -2   5  14       29.71       32.33      3.47 o
  -1   5  14      269.72      275.98      8.56 o
   0   5  14       24.29       20.85      2.33 o
   1   5  14       25.16       20.87      3.15 o
   2   5  14       18.95       20.13      2.69 o
   3   5  14        0.83        0.04      1.33 o
   4   5  14       13.89       16.65      3.07 o
   5   5  14       11.08       14.39      3.08 o
  -7   6  14        5.49        1.61      2.02 o
  -6   6  14        2.23        7.16      2.70 o
  -5   6  14       24.99       31.10      2.78 o
  -4   6  14       94.67      106.74      7.85 o
  -3   6  14       13.27        9.93      2.02 o
  -2   6  14       10.20        6.95      1.82 o
  -1   6  14       79.85       70.21      2.86 o
   0   6  14       15.59       17.25      2.76 o
   1   6  14        0.93        2.67      1.35 o
   2   6  14       36.49       39.65      3.16 o
   3   6  14        0.06        1.81      2.31 o
   4   6  14        3.99        8.05      2.15 o
   5   6  14        0.46       -1.09      2.28 o
  -6   7  14       43.53       49.41      6.26 o
  -5   7  14       36.42       29.89      4.17 o
  -4   7  14      137.84      141.89     11.29 o
  -3   7  14        7.57        4.47      1.83 o
  -2   7  14        0.10        3.13      1.92 o
  -1   7  14      432.24      443.72     20.27 o
   0   7  14       72.46       50.87      3.99 o
   1   7  14       20.61        9.99      4.43 o
   2   7  14        2.13       -0.18      1.82 o
   3   7  14        4.05        7.80      2.45 o
   4   7  14       16.48       14.25      2.52 o
   5   7  14        0.25       -1.23      2.40 o
  -6   8  14       16.82       13.98      2.94 o
  -5   8  14        1.70        3.11      2.51 o
  -4   8  14        0.79        2.37      2.49 o
  -3   8  14       21.01       22.94      2.24 o
  -2   8  14       21.79       22.17      2.47 o
  -1   8  14       12.29       13.13      2.35 o
   0   8  14       16.89       11.17      1.85 o
   1   8  14      227.33      217.29     18.01 o
   2   8  14       43.11       41.02      3.39 o
   3   8  14        8.76       10.74      3.01 o
   4   8  14        2.17       14.57      5.41 o
  -5   9  14        3.86        7.18      3.67 o
  -4   9  14        4.37        2.50      2.01 o
  -3   9  14       13.18       13.39      2.61 o
  -2   9  14        1.11        3.59      2.85 o
  -1   9  14        0.00       -0.17      1.87 o
   0   9  14       93.41       82.00      7.90 o
   1   9  14       84.66       78.88      5.99 o
   2   9  14       12.08        7.35      2.22 o
   3   9  14        3.25       12.94      3.61 o
   4   9  14       42.29       42.41      6.42 o
  -5  10  14        0.76        4.25      3.54 o
  -4  10  14        3.13        2.44      1.95 o
  -3  10  14       12.72       12.85      2.64 o
  -2  10  14       13.24       11.61      2.39 o
  -1  10  14        0.02       -0.22      2.34 o
   0  10  14        3.55        2.06      1.55 o
   1  10  14       49.38       51.89      5.80 o
   2  10  14       55.81       51.02      6.42 o
   3  10  14       52.64       56.35     11.01 o
  -4  11  14        0.78        5.36      2.45 o
  -3  11  14        0.03        4.75      3.83 o
  -2  11  14        6.83        6.84      2.37 o
  -1  11  14        0.86       -0.41      2.01 o
   0  11  14       10.54       12.57      2.34 o
   1  11  14        7.85        7.49      2.26 o
   2  11  14        2.76        3.63      2.35 o
  -3  12  14        2.69       -0.07      2.55 o
  -2  12  14        1.06        1.37      3.35 o
  -1  12  14        5.38        3.28      2.57 o
   0  12  14        0.43        4.29      2.77 o
   1  12  14        1.68        2.95      2.59 o
  -7   1  15        0.13       -0.77      1.99 o
  -6   1  15        5.24       11.07      2.27 o
  -5   1  15       58.31       57.08      3.73 o
  -4   1  15       14.84       10.32      1.64 o
  -3   1  15      181.79      152.50      5.66 o
  -2   1  15       32.29       29.85      2.75 o
  -1   1  15        9.81        6.50      1.79 o
   0   1  15      154.05      168.43      6.18 o
   1   1  15       36.05       41.00      2.43 o
   2   1  15      211.33      228.11      9.95 o
   3   1  15       82.10       83.84      5.92 o
   4   1  15        2.35        3.81      1.91 o
   5   1  15       47.95       47.77      4.72 o
  -7   2  15        2.55        3.32      2.90 o
  -6   2  15       19.71       17.60      2.71 o
  -5   2  15        8.47        7.54      1.68 o
  -4   2  15      132.14      121.48      5.11 o
  -3   2  15        4.24        5.87      2.11 o
  -2   2  15       19.32       20.10      2.04 o
  -1   2  15       15.32       12.19      1.87 o
   0   2  15      188.79      189.58      6.18 o
   1   2  15      263.27      287.98      9.62 o
   2   2  15      148.10      154.52      6.35 o
   3   2  15       14.26       12.74      2.01 o
   4   2  15        4.99        7.55      2.67 o
   5   2  15       32.83       30.56      4.61 o
  -7   3  15        3.25        1.97      2.38 o
  -6   3  15        6.22        8.41      2.69 o
  -5   3  15       25.74       22.34      2.15 o
  -4   3  15        0.07        0.90      2.30 o
  -3   3  15      340.16      331.20     11.39 o
  -2   3  15      624.26      637.54     20.67 o
  -1   3  15       81.39       88.85      3.92 o
   0   3  15      879.34      918.44     29.21 o
   1   3  15        1.09        1.41      1.85 o
   2   3  15      146.80      152.64      9.23 o
   3   3  15        1.37        0.88      1.77 o
   4   3  15        9.68       12.35      2.56 o
   5   3  15        3.20        7.27      2.25 o
  -7   4  15        1.10       -1.81      1.81 o
  -6   4  15       11.22       14.04      2.64 o
  -5   4  15       27.34       26.14      2.62 o
  -4   4  15       65.19       66.54      4.67 o
  -3   4  15       98.77       79.25      3.55 o
  -2   4  15      259.80      263.62      8.81 o
  -1   4  15      131.21      126.11      4.53 o
   0   4  15      159.93      162.29      5.69 o
   1   4  15      181.46      166.53      6.88 o
   2   4  15       27.90       29.76      3.29 o
   3   4  15        0.29        4.56      2.24 o
   4   4  15       12.15       20.44      2.71 o
   5   4  15        5.30       10.25      3.00 o
  -7   5  15        2.20        5.00      2.60 o
  -6   5  15       45.53       43.81      4.88 o
  -5   5  15        0.33       -0.63      1.98 o
  -4   5  15       14.97       19.73      2.57 o
  -3   5  15        0.09        1.25      1.09 o
  -2   5  15       82.55       93.20      4.21 o
  -1   5  15      363.74      368.36     14.91 o
   0   5  15        8.38        8.70      1.81 o
   1   5  15        6.50        3.64      1.37 o
   2   5  15        2.14        0.93      1.62 o
   3   5  15       17.35       18.39      2.27 o
   4   5  15        3.53        4.71      2.18 o
   5   5  15        1.59        4.49      2.80 o
  -6   6  15        0.01        2.77      2.23 o
  -5   6  15        4.17        5.31      2.06 o
  -4   6  15       20.98       18.53      2.50 o
  -3   6  15       43.87       43.99      3.67 o
  -2   6  15      219.58      220.63     13.83 o
  -1   6  15        1.68        0.59      1.97 o
   0   6  15        6.54        5.05      1.97 o
   1   6  15        4.42        0.74      1.81 o
   2   6  15        1.86        3.08      2.07 o
   3   6  15       12.89       10.25      4.37 o
   4   6  15       30.07       32.34      3.67 o
   5   6  15        0.02        5.39      6.48 o
  -6   7  15        0.57        2.19      3.70 o
  -5   7  15       54.65       70.78      7.90 o
  -4   7  15       99.23      107.11      8.44 o
  -3   7  15       17.49       15.94      3.44 o
  -2   7  15        0.07        2.21      1.21 o
  -1   7  15        1.20        1.90      1.92 o
   0   7  15        5.96        2.97      1.48 o
   1   7  15       75.87       72.48      5.99 o
   2   7  15       63.48       56.60      5.42 o
   3   7  15        3.98        8.47      2.41 o
   4   7  15       21.88       12.80      4.67 o
  -5   8  15        2.39        2.07      2.08 o
  -4   8  15       18.78       21.80      2.62 o
  -3   8  15       12.02       18.91      2.69 o
  -2   8  15       10.61       14.48      2.79 o
  -1   8  15       18.18       12.18      2.16 o
   0   8  15       17.13       13.72      3.35 o
   1   8  15       73.32       70.74      5.67 o
   2   8  15       16.65       17.45      2.70 o
   3   8  15       17.11       21.64      4.25 o
   4   8  15        0.11        1.31      2.41 o
  -5   9  15        2.68        2.07      3.46 o
  -4   9  15        0.22        5.31      3.53 o
  -3   9  15        7.01       11.51      3.49 o
  -2   9  15        0.34        0.36      2.46 o
  -1   9  15        3.15        5.11      1.72 o
   0   9  15        3.41        5.63      2.11 o
   1   9  15       48.16       51.74      5.54 o
   2   9  15        7.05        8.52      3.94 o
   3   9  15       29.74       22.43      5.46 o
  -4  10  15       31.98       41.94      8.29 o
  -3  10  15        0.07        3.68      2.83 o
  -2  10  15        0.16        7.02      2.80 o
  -1  10  15        0.60        3.42      1.89 o
   0  10  15        0.80        1.51      2.09 o
   1  10  15        0.09        5.59      3.77 o
   2  10  15        9.04        6.09      4.46 o
  -3  11  15        0.04        7.62      2.86 o
  -2  11  15        3.98        2.62      2.10 o
  -1  11  15        2.62        3.52      1.94 o
   0  11  15        0.28        0.61      1.90 o
   1  11  15        0.80        3.78      2.47 o
  -7   0  16        9.79        8.71      4.15 o
  -6   0  16      237.60      197.60     40.70 o
  -5   0  16        5.10        6.62      2.79 o
  -4   0  16       37.16       40.78      5.11 o
  -3   0  16       87.92       81.58      5.08 o
  -2   0  16       26.97       20.56      4.63 o
  -1   0  16       22.79       17.94      4.03 o
   0   0  16       57.42       57.40      3.35 o
   1   0  16       58.66       56.97      5.45 o
   2   0  16      186.31      191.40     20.73 o
   3   0  16       20.40       23.88      6.32 o
   4   0  16      248.08      245.69     49.57 o
   5   0  16        2.82        4.65      4.95 o
  -7   1  16        0.54        0.77      3.16 o
  -6   1  16        0.00        0.15      2.08 o
  -5   1  16        3.48        3.71      1.30 o
  -4   1  16      260.29      242.09     16.37 o
  -3   1  16        7.03       10.36      2.37 o
  -2   1  16       15.25       18.17      2.67 o
  -1   1  16        5.41        4.99      1.69 o
   0   1  16       23.08       19.16      2.50 o
   1   1  16        0.17        1.31      1.40 o
   2   1  16      146.97      138.20     10.14 o
   3   1  16        3.99        7.38      3.19 o
   4   1  16        0.10        0.03      2.03 o
   5   1  16        0.66       -1.20      1.68 o
  -7   2  16        1.47        0.88      2.14 o
  -6   2  16        7.05       10.15      2.63 o
  -5   2  16        2.30        0.78      1.39 o
  -4   2  16        2.75        2.95      1.62 o
  -3   2  16       79.36       63.64      4.53 o
  -2   2  16       19.06       17.04      2.35 o
  -1   2  16      212.16      207.12      8.12 o
   0   2  16      180.51      188.25      7.64 o
   1   2  16        8.62       11.47      2.56 o
   2   2  16      384.89      369.77     33.87 o
   3   2  16       11.49       13.42      2.85 o
   4   2  16       47.73       39.32      4.43 o
   5   2  16        5.01        9.50      2.49 o
  -7   3  16        8.22       11.60      2.28 o
  -6   3  16        0.01       -1.14      2.08 o
  -5   3  16        4.94        3.10      2.22 o
  -4   3  16        4.01        2.95      1.62 o
  -3   3  16        0.21        3.04      2.63 o
  -2   3  16       80.28       68.12      3.20 o
  -1   3  16       43.40       53.58      3.44 o
   0   3  16      505.72      502.96     20.66 o
   1   3  16       17.67       19.04      3.17 o
   2   3  16      121.28      109.67      7.40 o
   3   3  16       66.22       67.79      5.14 o
   4   3  16        0.09        1.58      2.53 o
   5   3  16        0.72        0.33      2.82 o
  -6   4  16        4.86        6.13      2.93 o
  -5   4  16        0.59       -1.91      2.71 o
  -4   4  16        1.71        0.89      1.65 o
  -3   4  16        4.10        8.25      1.50 o
  -2   4  16       38.35       41.22      2.76 o
  -1   4  16      131.64      127.06      7.81 o
   0   4  16      229.38      225.12     13.60 o
   1   4  16      129.02      114.10      7.28 o
   2   4  16        1.25        7.29      2.32 o
   3   4  16        0.09        3.35      2.14 o
   4   4  16        0.04       -1.36      2.54 o
   5   4  16        0.22       -0.29      8.90 o
  -6   5  16        3.42        4.66      2.55 o
  -5   5  16        0.01        4.52      2.35 o
  -4   5  16        2.70        5.73      2.32 o
  -3   5  16       24.35       18.59      3.76 o
  -2   5  16       75.26       68.35      4.68 o
  -1   5  16       70.38       63.28      4.32 o
   0   5  16       53.18       51.15      3.56 o
   1   5  16        0.04        0.39      1.39 o
   2   5  16        2.02        5.72      1.90 o
   3   5  16        1.31        4.16      3.10 o
   4   5  16        0.61        5.39      3.03 o
  -6   6  16        0.03       -2.41      3.31 o
  -5   6  16        1.31        5.87      2.14 o
  -4   6  16       74.10       75.72     12.33 o
  -3   6  16       47.68       46.73      3.86 o
  -2   6  16       75.57       70.71      4.83 o
  -1   6  16        7.95        4.14      1.62 o
   0   6  16       10.58        7.94      1.92 o
   1   6  16       75.05       71.20      5.46 o
   2   6  16       11.92        8.55      3.96 o
   3   6  16        0.31        2.60      2.77 o
   4   6  16        2.69        5.73      2.69 o
  -5   7  16        5.86        7.58      2.59 o
  -4   7  16       17.15       20.39      3.88 o
  -3   7  16        3.25        3.40      2.90 o
  -2   7  16       45.59       31.98      8.43 o
  -1   7  16       41.64       48.48      3.84 o
   0   7  16        8.80        6.21      1.47 o
   1   7  16        0.55        1.88      2.28 o
   2   7  16        0.12        0.65      3.72 o
   3   7  16        6.64       12.28      3.06 o
   4   7  16        0.06        0.32      7.75 o
  -5   8  16        3.93        2.51      2.43 o
  -4   8  16       15.57       11.65      2.82 o
  -3   8  16        0.60        0.47      1.99 o
  -2   8  16        6.34        7.48      3.73 o
  -1   8  16        0.75        2.22      1.75 o
   0   8  16        7.57        5.90      2.16 o
   1   8  16       23.43       17.26      3.91 o
   2   8  16        0.02        0.34      2.10 o
   3   8  16        3.99        7.49      2.85 o
  -4   9  16        4.75        8.77      3.21 o
  -3   9  16        9.49       13.51      2.99 o
  -2   9  16       32.02       34.08      4.64 o
  -1   9  16        0.37        1.25      1.83 o
   0   9  16        0.16        4.03      1.88 o
   1   9  16        8.26        7.26      2.19 o
   2   9  16        8.87       13.83      3.26 o
  -3  10  16       12.56        5.39      4.45 o
  -2  10  16        0.23        5.06      3.14 o
  -1  10  16        0.21        5.51      3.36 o
   0  10  16        0.01        2.72      2.83 o
   1  10  16        3.02        5.04      2.49 o
  -2  11  16        3.08        7.39      2.56 o
  -1  11  16        6.10        5.91      3.42 o
   0  11  16        7.91        8.92      3.45 o
  -6   1  17        4.27        0.94      2.93 o
  -5   1  17       35.04       32.46      4.24 o
  -4   1  17       48.69       34.03      2.77 o
  -3   1  17        0.35       -0.88      1.98 o
  -2   1  17        7.64        7.01      2.65 o
  -1   1  17      106.97      109.27      7.03 o
   0   1  17        0.06       -0.49      1.73 o
   1   1  17        6.47        3.72      1.85 o
   2   1  17      100.92      108.14      8.64 o
   3   1  17       28.75       26.58      3.27 o
   4   1  17      108.15       85.86     12.78 o
  -6   2  17        0.00        1.52      2.13 o
  -5   2  17        7.30       11.46      2.33 o
  -4   2  17        1.21       -0.17      2.07 o
  -3   2  17        8.06        6.33      1.68 o
  -2   2  17      109.30       88.97      5.52 o
  -1   2  17       13.76       14.35      2.13 o
   0   2  17       22.59       25.40      2.10 o
   1   2  17       15.84       22.18      2.21 o
   2   2  17      134.51      121.51      9.08 o
   3   2  17        0.22        0.84      1.82 o
   4   2  17       45.87       43.17      7.17 o
  -6   3  17        1.31        2.28      2.14 o
  -5   3  17        3.82        4.37      2.36 o
  -4   3  17        0.10        1.09      1.75 o
  -3   3  17        0.27       -0.42      1.44 o
  -2   3  17       42.81       38.96      2.69 o
  -1   3  17        0.38        0.65      1.93 o
   0   3  17       45.19       43.78      2.93 o
   1   3  17       60.85       61.37      4.35 o
   2   3  17        1.81        3.13      1.78 o
   3   3  17       38.02       38.64      3.61 o
   4   3  17        0.57        0.20      2.29 o
  -6   4  17        4.40        7.28      2.29 o
  -5   4  17        0.44        3.40      2.85 o
  -4   4  17       13.36       15.72      2.75 o
  -3   4  17        8.12        8.10      2.18 o
  -2   4  17        8.73        8.13      1.96 o
  -1   4  17        7.96        6.51      1.73 o
   0   4  17       57.96       52.30      4.10 o
   1   4  17        5.48        8.58      2.29 o
   2   4  17        0.17       -1.62      1.62 o
   3   4  17        0.03        1.85      2.72 o
   4   4  17        0.28        2.36      2.18 o
  -6   5  17        1.16        2.66      2.24 o
  -5   5  17       11.21       16.79      2.31 o
  -4   5  17        1.85        2.72      3.14 o
  -3   5  17        0.11       -0.31      1.25 o
  -2   5  17        4.47        4.70      1.76 o
  -1   5  17        0.08        2.86      2.66 o
   0   5  17       29.91       29.28      2.67 o
   1   5  17       67.88       59.60      4.51 o
   2   5  17       82.69       76.95      6.90 o
   3   5  17        1.88        1.73      4.01 o
   4   5  17        0.57       -2.96      5.49 o
  -5   6  17       22.67       36.21      6.15 o
  -4   6  17       38.26       48.48      5.26 o
  -3   6  17       18.21       24.68      3.47 o
  -2   6  17       37.99       32.47      3.61 o
  -1   6  17        0.77       -1.29      1.63 o
   0   6  17        0.00       -0.69      2.71 o
   1   6  17        0.06        2.09      2.70 o
   2   6  17        3.20        6.96      2.42 o
   3   6  17        0.05        1.66      2.60 o
  -5   7  17        1.84       -0.14      2.72 o
  -4   7  17        1.60        1.70      2.75 o
  -3   7  17        2.03        4.76      3.54 o
  -2   7  17        8.89       11.66      2.11 o
  -1   7  17        0.18       -0.99      1.49 o
   0   7  17       24.47       21.73      3.17 o
   1   7  17        0.23        5.24      2.36 o
   2   7  17        1.41        3.26      2.81 o
   3   7  17        0.75        3.59      2.31 o
  -4   8  17        2.99        4.21      2.22 o
  -3   8  17        0.13        1.74      3.92 o
  -2   8  17        1.39        7.21      3.64 o
  -1   8  17       64.11       71.38      7.53 o
   0   8  17       52.98       65.17      6.79 o
   1   8  17        9.21       15.68      2.73 o
   2   8  17        0.01        0.91      2.53 o
  -3   9  17        2.66        1.93      2.27 o
  -2   9  17       10.31       14.14      3.82 o
  -1   9  17       12.35       15.16      2.84 o
   0   9  17        0.07       -0.27      1.65 o
   1   9  17        2.07        4.01      3.05 o
  -2  10  17        3.63        3.84      3.38 o
  -1  10  17        5.22        5.90      3.62 o
   0  10  17        4.98        6.64      4.08 o
  -6   0  18       33.41       32.09      9.61 o
  -5   0  18        0.46       -0.65      2.55 o
  -4   0  18       14.61       19.32      5.08 o
  -3   0  18       61.27       64.51      7.35 o
  -2   0  18       15.62       16.46      4.08 o
  -1   0  18       18.83       24.67      5.09 o
   0   0  18        4.26       -0.11      2.93 o
   1   0  18       33.75       37.43      5.03 o
   2   0  18       32.69       37.37      8.03 o
   3   0  18        0.86        5.41      2.86 o
   4   0  18      159.26      145.97     33.29 o
  -6   1  18        0.53        1.72      1.98 o
  -5   1  18        5.75        5.84      2.11 o
  -4   1  18       43.94       33.14      4.84 o
  -3   1  18       14.60       16.78      2.58 o
  -2   1  18       67.41       63.05      5.19 o
  -1   1  18        1.80        5.66      2.20 o
   0   1  18        5.19        6.03      1.94 o
   1   1  18       10.34       15.75      2.33 o
   2   1  18       21.96       18.31      2.72 o
   3   1  18        3.88        6.35      2.33 o
   4   1  18        3.98        4.97      3.03 o
  -6   2  18        9.17        7.38      3.34 o
  -5   2  18       18.46       21.46      2.66 o
  -4   2  18        1.70        3.38      2.58 o
  -3   2  18        6.08        3.85      1.70 o
  -2   2  18      129.66      114.48      7.87 o
  -1   2  18        1.29        0.85      1.84 o
   0   2  18        8.29        8.49      1.86 o
   1   2  18        0.04        2.99      1.70 o
   2   2  18       38.53       41.16      3.85 o
   3   2  18       10.91       15.06      2.39 o
  -6   3  18        9.25        8.87      2.47 o
  -5   3  18        0.31       -1.59      3.03 o
  -4   3  18        0.24       -1.11      1.82 o
  -3   3  18        0.06       -0.02      1.50 o
  -2   3  18        0.02        3.38      2.03 o
  -1   3  18        3.89        8.28      2.68 o
   0   3  18       16.92       15.84      2.75 o
   1   3  18       15.10       16.70      2.58 o
   2   3  18        0.23        0.27      1.61 o
   3   3  18        7.69        5.35      3.44 o
  -5   4  18        2.56        3.49      2.89 o
  -4   4  18        0.00        3.53      2.72 o
  -3   4  18       24.76       26.33      3.47 o
  -2   4  18        0.05        1.47      1.73 o
  -1   4  18        1.71        0.51      2.12 o
   0   4  18       29.48       26.31      3.43 o
   1   4  18        0.05        1.01      2.40 o
   2   4  18       41.02       38.61      4.01 o
   3   4  18       19.77       16.87      3.58 o
  -5   5  18        0.00        1.52      2.10 o
  -4   5  18       61.81       71.94      7.32 o
  -3   5  18        0.14        1.28      2.71 o
  -2   5  18        0.15        5.01      1.76 o
  -1   5  18       32.05       31.96      4.22 o
   0   5  18       86.95       78.95     12.84 o
   1   5  18        7.77        9.94      2.48 o
   2   5  18       27.28       25.69      3.38 o
   3   5  18        8.80       11.72      3.07 o
  -5   6  18        1.86        8.23      2.49 o
  -4   6  18       18.32       20.72      5.22 o
  -3   6  18        4.90        4.03      1.99 o
  -2   6  18        2.38        3.24      1.83 o
  -1   6  18        2.74        2.75      2.22 o
   0   6  18        6.53        6.79      2.21 o
   1   6  18       36.78       43.01      6.23 o
   2   6  18       26.43       23.52      4.77 o
   3   6  18        0.07       18.36     12.23 o
  -4   7  18       13.91        7.93      2.45 o
  -3   7  18       23.85       31.74      4.40 o
  -2   7  18       34.10       31.88      4.08 o
  -1   7  18        0.04        1.91      2.51 o
   0   7  18        0.69        3.04      1.72 o
   1   7  18       34.55       39.81      6.59 o
   2   7  18       15.96       11.85      4.59 o
  -3   8  18        0.66        1.40      3.23 o
  -2   8  18        4.07       11.06      4.45 o
  -1   8  18        3.28        3.59      2.21 o
   0   8  18        1.81        1.93      2.18 o
   1   8  18        6.39        6.30      2.31 o
  -2   9  18        0.39        4.34      4.77 o
  -1   9  18        7.32        4.12      2.43 o
   0   9  18        0.96       -1.32      3.99 o
  -5   1  19       10.10        8.97      2.91 o
  -4   1  19       14.48       15.39      1.94 o
  -3   1  19       15.93       17.39      3.12 o
  -2   1  19       18.50       15.88      3.86 o
  -1   1  19       10.07        6.07      2.43 o
   0   1  19        2.33        4.42      2.99 o
   1   1  19        0.79       -0.39      2.18 o
   2   1  19        2.44       -1.56      1.88 o
   3   1  19        1.89        4.01      2.15 o
  -5   2  19        0.00        4.36      2.92 o
  -4   2  19        0.83        2.59      2.20 o
  -3   2  19        2.77        5.01      2.25 o
  -2   2  19       18.08       12.13      2.32 o
  -1   2  19        0.00       -0.74      2.98 o
   0   2  19       27.96       27.37      3.61 o
   1   2  19        7.07        3.56      2.18 o
   2   2  19       12.69       14.04      2.55 o
   3   2  19        0.02        2.09      2.66 o
  -5   3  19        5.02        3.55      2.16 o
  -4   3  19        0.36       -2.49      2.49 o
  -3   3  19       11.95       18.47      2.17 o
  -2   3  19       17.70       19.64      2.35 o
  -1   3  19       16.54       16.50      2.19 o
   0   3  19       41.66       28.80      4.04 o
   1   3  19        0.03        4.53      2.49 o
   2   3  19        9.02       14.36      2.73 o
  -5   4  19        0.35        2.03      2.91 o
  -4   4  19       21.31       25.38      3.65 o
  -3   4  19        2.08        3.31      1.55 o
  -2   4  19       22.11       23.10      2.59 o
  -1   4  19        0.45       -0.46      2.47 o
   0   4  19       29.99       29.05      3.13 o
   1   4  19        8.65        7.78      2.64 o
   2   4  19       22.35       20.73      3.76 o
  -4   5  19        7.02       11.01      3.20 o
  -3   5  19       12.33       22.04      3.44 o
  -2   5  19        8.68       10.63      2.78 o
  -1   5  19        3.56        3.89      2.96 o
   0   5  19        0.84        2.76      1.86 o
   1   5  19        0.03        1.54      1.89 o
   2   5  19        8.06        8.48      2.99 o
  -4   6  19        0.68        2.40      2.38 o
  -3   6  19        9.98       10.60      2.93 o
  -2   6  19       29.30       31.24      3.91 o
  -1   6  19        0.21        5.99      1.90 o
   0   6  19        6.75        7.80      2.66 o
   1   6  19        2.31        3.40      4.87 o
  -3   7  19       43.84       48.76      7.20 o
  -2   7  19        2.78        4.38      2.68 o
  -1   7  19        4.67        6.40      2.10 o
   0   7  19       14.46       14.92      3.75 o
   1   7  19        0.06        5.21      5.33 o
  -4   0  20        7.76        4.75      3.65 o
  -3   0  20        2.76       14.06      8.97 o
  -2   0  20       17.14       10.06      3.61 o
  -1   0  20        6.69        9.09      4.51 o
   0   0  20        0.03        6.70      3.55 o
   1   0  20        0.01       -0.91      7.38 o
   2   0  20        3.57        6.22      6.08 o
  -4   1  20        5.37        6.27      2.32 o
  -3   1  20        0.03       -1.60      1.91 o
  -2   1  20        0.03        2.70      2.49 o
  -1   1  20       33.90       29.85      4.67 o
   0   1  20        0.42        2.23      1.82 o
   1   1  20        1.92        4.74      2.22 o
   2   1  20        1.33        1.01      2.84 o
  -4   2  20        0.91        2.78      5.29 o
  -3   2  20       17.93       14.58      2.55 o
  -2   2  20        2.55        7.44      1.90 o
  -1   2  20       13.73       16.88      4.61 o
   0   2  20        4.72        8.06      3.93 o
   1   2  20       19.06       13.30      2.85 o
   2   2  20        2.62        2.90      2.05 o
  -4   3  20        0.45        1.91      2.38 o
  -3   3  20        4.00        6.24      3.27 o
  -2   3  20        0.07       -1.76      1.76 o
  -1   3  20        0.31        0.32      2.33 o
   0   3  20       50.19       45.26      4.87 o
   1   3  20        1.90        3.48      4.01 o
  -3   4  20        0.13        4.96      2.43 o
  -2   4  20       29.79       29.90      4.58 o
  -1   4  20       15.63       18.75      2.77 o
   0   4  20        7.39        6.47      2.22 o
   1   4  20        0.82        3.58      2.55 o
  -3   5  20       21.86       27.83      4.93 o
  -2   5  20        2.67        3.23      2.57 o
  -1   5  20        7.40        5.65      2.96 o
   0   5  20        6.93        4.11      2.46 o
   1   5  20        1.62        9.19      8.49 o
  -2   6  20        0.48       -0.96      2.48 o
  -1   6  20        0.00        3.14      3.05 o
   0   6  20        3.98        1.02      3.63 o
  -3   1  21        6.21        8.43      2.61 o
  -2   1  21       15.00       21.42      3.92 o
  -1   1  21        0.82        2.00      2.13 o
   0   1  21        4.35        4.04      2.87 o
  -3   2  21       13.20       12.15      3.44 o
  -2   2  21        0.76       -1.81      1.81 o
  -1   2  21        0.80        7.36      2.08 o
   0   2  21        2.17        5.72      2.20 o
  -2   3  21        1.46        3.96      2.21 o
  -1   3  21        0.83        3.65      2.53 o
   0   3  21       19.78       14.14     12.79 o
 
